# Supplementary material for: DIA/SWATH-Mass Spectrometry Revealing Melanoma Cell Proteome Transformations with Silver Nanoparticles: An Innovative Comparative Study
Source: Int J Mol Sci. 2025 Feb 26;26(5):2029. doi: 10.3390/ijms26052029 (PMC11901134; doi:10.3390/ijms26052029)
Supplement: Supplementary file 1 [file ijms-26-02029-s001.zip › Supplementary_table1_DIA_Quantitation_result_all_comparisons.xlsx]

## Sheet: DIA_Quantitation_result_all_com
Protein_Uniprot_Entry|Entry Name	Comparison	log2Fold_Change	pvalue	adj.pvalue	MissingPercentage	ImputationPercentage
sp|A0AVT1|UBA6_HUMAN	ColloidalAgNPs_24h_to_ColloidalAgNPs_48h	0.110917	0.552488	0.993165	0.503367	0.382155
sp|A0AVT1|UBA6_HUMAN	ColloidalAgNPs_24h_to_GreenAgNPs_24h	0.495119	0.01458	0.632383	0.538721	0.417508
sp|A0AVT1|UBA6_HUMAN	ColloidalAgNPs_24h_to_GreenAgNPs_48h	-0.235718	0.214561	0.829657	0.450337	0.329125
sp|A0AVT1|UBA6_HUMAN	ColloidalAgNPs_24h_to_WTCellsAgNPs_24h	0.367812	0.0599521	0.251735	0.55303	0.431818
sp|A0AVT1|UBA6_HUMAN	ColloidalAgNPs_24h_to_WTCellsAgNPs_48h	-0.0450698	0.808476	0.973414	0.495791	0.374579
sp|A0AVT1|UBA6_HUMAN	ColloidalAgNPs_48h_to_GreenAgNPs_24h	0.384202	0.0503918	0.380823	0.56229	0.441077
sp|A0AVT1|UBA6_HUMAN	ColloidalAgNPs_48h_to_GreenAgNPs_48h	-0.346635	0.074705	0.913355	0.473906	0.352694
sp|A0AVT1|UBA6_HUMAN	ColloidalAgNPs_48h_to_WTCellsAgNPs_24h	0.256895	0.177893	0.38504	0.576599	0.455387
sp|A0AVT1|UBA6_HUMAN	ColloidalAgNPs_48h_to_WTCellsAgNPs_48h	-0.155987	0.405754	0.998368	0.51936	0.398148
sp|A0AVT1|UBA6_HUMAN	GreenAgNPs_24h_to_GreenAgNPs_48h	-0.730837	0.000860975	0.0346717	0.509259	0.388047
sp|A0AVT1|UBA6_HUMAN	GreenAgNPs_24h_to_WTCellsAgNPs_24h	-0.127307	0.496035	0.729143	0.611953	0.490741
sp|A0AVT1|UBA6_HUMAN	GreenAgNPs_24h_to_WTCellsAgNPs_48h	-0.540189	0.00859834	0.109741	0.554714	0.433502
sp|A0AVT1|UBA6_HUMAN	GreenAgNPs_48h_to_WTCellsAgNPs_24h	0.60353	0.00403432	0.0276099	0.523569	0.402357
sp|A0AVT1|UBA6_HUMAN	GreenAgNPs_48h_to_WTCellsAgNPs_48h	0.190648	0.311865	0.999424	0.46633	0.345118
sp|A0AVT1|UBA6_HUMAN	WTCellsAgNPs_24h_to_WTCellsAgNPs_48h	-0.412882	0.0369369	0.144118	0.569024	0.447811
sp|A0FGR8|ESYT2_HUMAN	ColloidalAgNPs_24h_to_ColloidalAgNPs_48h	0.0971731	0.85893	0.998573	0.72561	0.70122
sp|A0FGR8|ESYT2_HUMAN	ColloidalAgNPs_24h_to_GreenAgNPs_24h	-0.56365	0.306856	0.841639	0.670732	0.646341
sp|A0FGR8|ESYT2_HUMAN	ColloidalAgNPs_24h_to_GreenAgNPs_48h	0.645553	0.24319	0.84101	0.752033	0.727642
sp|A0FGR8|ESYT2_HUMAN	ColloidalAgNPs_24h_to_WTCellsAgNPs_24h	-1.72417	0.00347603	0.0978299	0.579268	0.554878
sp|A0FGR8|ESYT2_HUMAN	ColloidalAgNPs_24h_to_WTCellsAgNPs_48h	0.323515	0.573579	0.953488	0.75	0.644309
sp|A0FGR8|ESYT2_HUMAN	ColloidalAgNPs_48h_to_GreenAgNPs_24h	-0.660823	0.232483	0.633098	0.672764	0.648374
sp|A0FGR8|ESYT2_HUMAN	ColloidalAgNPs_48h_to_GreenAgNPs_48h	0.548379	0.319913	0.957316	0.754065	0.729675
sp|A0FGR8|ESYT2_HUMAN	ColloidalAgNPs_48h_to_WTCellsAgNPs_24h	-1.82135	0.00219113	0.047605	0.581301	0.556911
sp|A0FGR8|ESYT2_HUMAN	ColloidalAgNPs_48h_to_WTCellsAgNPs_48h	0.226341	0.693359	0.998368	0.752033	0.646341
sp|A0FGR8|ESYT2_HUMAN	GreenAgNPs_24h_to_GreenAgNPs_48h	1.2092	0.0335419	0.18433	0.699187	0.674797
sp|A0FGR8|ESYT2_HUMAN	GreenAgNPs_24h_to_WTCellsAgNPs_24h	-1.16052	0.0407522	0.244885	0.526423	0.502033
sp|A0FGR8|ESYT2_HUMAN	GreenAgNPs_24h_to_WTCellsAgNPs_48h	0.887165	0.129372	0.354758	0.697154	0.591463
sp|A0FGR8|ESYT2_HUMAN	GreenAgNPs_48h_to_WTCellsAgNPs_24h	-2.36973	0.000144093	0.00513708	0.607724	0.583333
sp|A0FGR8|ESYT2_HUMAN	GreenAgNPs_48h_to_WTCellsAgNPs_48h	-0.322038	0.575321	0.999424	0.778455	0.672764
sp|A0FGR8|ESYT2_HUMAN	WTCellsAgNPs_24h_to_WTCellsAgNPs_48h	2.04769	0.00116164	0.026227	0.605691	0.5
sp|A1A5D9|BICL2_HUMAN	ColloidalAgNPs_24h_to_ColloidalAgNPs_48h	-0.21682	0.25409	0.930142	0.516667	0.1
sp|A1A5D9|BICL2_HUMAN	ColloidalAgNPs_24h_to_GreenAgNPs_24h	-0.238534	0.212666	0.790159	0.516667	0.1
sp|A1A5D9|BICL2_HUMAN	ColloidalAgNPs_24h_to_GreenAgNPs_48h	-0.23657	0.402998	0.886941	0.716667	0.05
sp|A1A5D9|BICL2_HUMAN	ColloidalAgNPs_24h_to_WTCellsAgNPs_24h	0.0708449	0.719214	0.863794	0.566667	0.0666667
sp|A1A5D9|BICL2_HUMAN	ColloidalAgNPs_24h_to_WTCellsAgNPs_48h	-0.090855	0.744267	0.966012	0.716667	0.05
sp|A1A5D9|BICL2_HUMAN	ColloidalAgNPs_48h_to_GreenAgNPs_24h	-0.0217144	0.898454	0.966413	0.433333	0.1
sp|A1A5D9|BICL2_HUMAN	ColloidalAgNPs_48h_to_GreenAgNPs_48h	-0.01975	0.941464	0.993449	0.633333	0.05
sp|A1A5D9|BICL2_HUMAN	ColloidalAgNPs_48h_to_WTCellsAgNPs_24h	0.287665	0.139483	0.333921	0.483333	0.0666667
sp|A1A5D9|BICL2_HUMAN	ColloidalAgNPs_48h_to_WTCellsAgNPs_48h	0.125965	0.641393	0.998368	0.633333	0.05
sp|A1A5D9|BICL2_HUMAN	GreenAgNPs_24h_to_GreenAgNPs_48h	0.00196436	0.994172	0.997474	0.633333	0.05
sp|A1A5D9|BICL2_HUMAN	GreenAgNPs_24h_to_WTCellsAgNPs_24h	0.309379	0.114943	0.34613	0.483333	0.0666667
sp|A1A5D9|BICL2_HUMAN	GreenAgNPs_24h_to_WTCellsAgNPs_48h	0.147679	0.585822	0.760271	0.633333	0.05
sp|A1A5D9|BICL2_HUMAN	GreenAgNPs_48h_to_WTCellsAgNPs_24h	0.307415	0.282933	0.452515	0.683333	0.0166667
sp|A1A5D9|BICL2_HUMAN	GreenAgNPs_48h_to_WTCellsAgNPs_48h	0.145715	0.669865	0.999424	0.833333	0
sp|A1A5D9|BICL2_HUMAN	WTCellsAgNPs_24h_to_WTCellsAgNPs_48h	-0.1617	0.563845	0.738778	0.683333	0.0166667
sp|A1L0T0|HACL2_HUMAN	ColloidalAgNPs_24h_to_ColloidalAgNPs_48h	0.0612985	0.874746	0.998573	0.596354	0.518229
sp|A1L0T0|HACL2_HUMAN	ColloidalAgNPs_24h_to_GreenAgNPs_24h	-0.0340436	0.930221	0.992645	0.584635	0.50651
sp|A1L0T0|HACL2_HUMAN	ColloidalAgNPs_24h_to_GreenAgNPs_48h	0.209045	0.592256	0.949274	0.592448	0.514323
sp|A1L0T0|HACL2_HUMAN	ColloidalAgNPs_24h_to_WTCellsAgNPs_24h	-1.3837	0.00200535	0.0935031	0.46224	0.384115
sp|A1L0T0|HACL2_HUMAN	ColloidalAgNPs_24h_to_WTCellsAgNPs_48h	0.218661	0.575485	0.953488	0.619792	0.541667
sp|A1L0T0|HACL2_HUMAN	ColloidalAgNPs_48h_to_GreenAgNPs_24h	-0.0953421	0.806414	0.932193	0.602865	0.52474
sp|A1L0T0|HACL2_HUMAN	ColloidalAgNPs_48h_to_GreenAgNPs_48h	0.147746	0.704469	0.978993	0.610677	0.532552
sp|A1L0T0|HACL2_HUMAN	ColloidalAgNPs_48h_to_WTCellsAgNPs_24h	-1.445	0.00140463	0.0387724	0.480469	0.402344
sp|A1L0T0|HACL2_HUMAN	ColloidalAgNPs_48h_to_WTCellsAgNPs_48h	0.157362	0.686308	0.998368	0.638021	0.559896
sp|A1L0T0|HACL2_HUMAN	GreenAgNPs_24h_to_GreenAgNPs_48h	0.243088	0.534006	0.740976	0.598958	0.520833
sp|A1L0T0|HACL2_HUMAN	GreenAgNPs_24h_to_WTCellsAgNPs_24h	-1.34966	0.00244302	0.0941588	0.46875	0.390625
sp|A1L0T0|HACL2_HUMAN	GreenAgNPs_24h_to_WTCellsAgNPs_48h	0.252704	0.518137	0.715842	0.626302	0.548177
sp|A1L0T0|HACL2_HUMAN	GreenAgNPs_48h_to_WTCellsAgNPs_24h	-1.59275	0.000595405	0.0104914	0.476562	0.398438
sp|A1L0T0|HACL2_HUMAN	GreenAgNPs_48h_to_WTCellsAgNPs_48h	0.00961607	0.980265	0.999424	0.634115	0.55599
sp|A1L0T0|HACL2_HUMAN	WTCellsAgNPs_24h_to_WTCellsAgNPs_48h	1.60236	0.000563119	0.0200362	0.503906	0.425781
sp|A3KN83|SBNO1_HUMAN	ColloidalAgNPs_24h_to_ColloidalAgNPs_48h	0.0594925	0.960936	0.998573	0.944444	0.194444
sp|A3KN83|SBNO1_HUMAN	ColloidalAgNPs_24h_to_GreenAgNPs_24h	-0.337359	0.769146	0.969889	0.916667	0.25
sp|A3KN83|SBNO1_HUMAN	ColloidalAgNPs_24h_to_GreenAgNPs_48h	0.624633	0.658824	0.966629	0.972222	0.138889
sp|A3KN83|SBNO1_HUMAN	ColloidalAgNPs_24h_to_WTCellsAgNPs_24h	-1.11908	0.333261	0.597168	0.763889	0.180556
sp|A3KN83|SBNO1_HUMAN	ColloidalAgNPs_24h_to_WTCellsAgNPs_48h	-0.0754455	0.957102	0.993724	0.972222	0.138889
sp|A3KN83|SBNO1_HUMAN	ColloidalAgNPs_48h_to_GreenAgNPs_24h	-0.396852	0.663778	0.890588	0.888889	0.305556
sp|A3KN83|SBNO1_HUMAN	ColloidalAgNPs_48h_to_GreenAgNPs_48h	0.56514	0.644855	0.969344	0.944444	0.194444
sp|A3KN83|SBNO1_HUMAN	ColloidalAgNPs_48h_to_WTCellsAgNPs_24h	-1.17857	0.202525	0.411815	0.736111	0.236111
sp|A3KN83|SBNO1_HUMAN	ColloidalAgNPs_48h_to_WTCellsAgNPs_48h	-0.134938	0.911582	0.998368	0.944444	0.194444
sp|A3KN83|SBNO1_HUMAN	GreenAgNPs_24h_to_GreenAgNPs_48h	0.961992	0.414866	0.64418	0.916667	0.25
sp|A3KN83|SBNO1_HUMAN	GreenAgNPs_24h_to_WTCellsAgNPs_24h	-0.781723	0.32334	0.576396	0.708333	0.291667
sp|A3KN83|SBNO1_HUMAN	GreenAgNPs_24h_to_WTCellsAgNPs_48h	0.261913	0.819488	0.905869	0.916667	0.25
sp|A3KN83|SBNO1_HUMAN	GreenAgNPs_48h_to_WTCellsAgNPs_24h	-1.74372	0.152247	0.300558	0.763889	0.180556
sp|A3KN83|SBNO1_HUMAN	GreenAgNPs_48h_to_WTCellsAgNPs_48h	-0.700079	0.621459	0.999424	0.972222	0.138889
sp|A3KN83|SBNO1_HUMAN	WTCellsAgNPs_24h_to_WTCellsAgNPs_48h	1.04364	0.364392	0.576194	0.763889	0.180556
sp|A5YKK6|CNOT1_HUMAN	ColloidalAgNPs_24h_to_ColloidalAgNPs_48h	-0.24904	0.405175	0.983247	0.47343	0.47343
sp|A5YKK6|CNOT1_HUMAN	ColloidalAgNPs_24h_to_GreenAgNPs_24h	0.308769	0.304547	0.841639	0.535024	0.535024
sp|A5YKK6|CNOT1_HUMAN	ColloidalAgNPs_24h_to_GreenAgNPs_48h	-0.160313	0.589934	0.948928	0.467391	0.467391
sp|A5YKK6|CNOT1_HUMAN	ColloidalAgNPs_24h_to_WTCellsAgNPs_24h	-0.0900362	0.761482	0.887638	0.502415	0.502415
sp|A5YKK6|CNOT1_HUMAN	ColloidalAgNPs_24h_to_WTCellsAgNPs_48h	-0.263693	0.378665	0.916748	0.460145	0.460145
sp|A5YKK6|CNOT1_HUMAN	ColloidalAgNPs_48h_to_GreenAgNPs_24h	0.557809	0.0722944	0.425536	0.520531	0.520531
sp|A5YKK6|CNOT1_HUMAN	ColloidalAgNPs_48h_to_GreenAgNPs_48h	0.0887272	0.764838	0.979966	0.452899	0.452899
sp|A5YKK6|CNOT1_HUMAN	ColloidalAgNPs_48h_to_WTCellsAgNPs_24h	0.159004	0.592949	0.75922	0.487923	0.487923
sp|A5YKK6|CNOT1_HUMAN	ColloidalAgNPs_48h_to_WTCellsAgNPs_48h	-0.0146537	0.960549	0.998368	0.445652	0.445652
sp|A5YKK6|CNOT1_HUMAN	GreenAgNPs_24h_to_GreenAgNPs_48h	-0.469082	0.125761	0.347747	0.514493	0.514493
sp|A5YKK6|CNOT1_HUMAN	GreenAgNPs_24h_to_WTCellsAgNPs_24h	-0.398805	0.189055	0.438341	0.549517	0.549517
sp|A5YKK6|CNOT1_HUMAN	GreenAgNPs_24h_to_WTCellsAgNPs_48h	-0.572462	0.0657311	0.256579	0.507246	0.507246
sp|A5YKK6|CNOT1_HUMAN	GreenAgNPs_48h_to_WTCellsAgNPs_24h	0.0702763	0.812625	0.888555	0.481884	0.481884
sp|A5YKK6|CNOT1_HUMAN	GreenAgNPs_48h_to_WTCellsAgNPs_48h	-0.103381	0.727555	0.999424	0.439614	0.439614
sp|A5YKK6|CNOT1_HUMAN	WTCellsAgNPs_24h_to_WTCellsAgNPs_48h	-0.173657	0.559638	0.736652	0.474638	0.474638
sp|A6NDG6|PGP_HUMAN	ColloidalAgNPs_24h_to_ColloidalAgNPs_48h	-0.063456	0.539983	0.991887	0.189394	0.189394
sp|A6NDG6|PGP_HUMAN	ColloidalAgNPs_24h_to_GreenAgNPs_24h	0.245928	0.0262566	0.663031	0.222222	0.222222
sp|A6NDG6|PGP_HUMAN	ColloidalAgNPs_24h_to_GreenAgNPs_48h	-0.150597	0.155461	0.774725	0.171717	0.171717
sp|A6NDG6|PGP_HUMAN	ColloidalAgNPs_24h_to_WTCellsAgNPs_24h	0.141639	0.180151	0.439337	0.224747	0.224747
sp|A6NDG6|PGP_HUMAN	ColloidalAgNPs_24h_to_WTCellsAgNPs_48h	-0.153247	0.148715	0.9164	0.171717	0.171717
sp|A6NDG6|PGP_HUMAN	ColloidalAgNPs_48h_to_GreenAgNPs_24h	0.309384	0.00695357	0.183806	0.199495	0.199495
sp|A6NDG6|PGP_HUMAN	ColloidalAgNPs_48h_to_GreenAgNPs_48h	-0.0871415	0.402212	0.957316	0.14899	0.14899
sp|A6NDG6|PGP_HUMAN	ColloidalAgNPs_48h_to_WTCellsAgNPs_24h	0.205095	0.0586126	0.199318	0.20202	0.20202
sp|A6NDG6|PGP_HUMAN	ColloidalAgNPs_48h_to_WTCellsAgNPs_48h	-0.0897913	0.388344	0.998368	0.14899	0.14899
sp|A6NDG6|PGP_HUMAN	GreenAgNPs_24h_to_GreenAgNPs_48h	-0.396526	0.00104038	0.0366048	0.181818	0.181818
sp|A6NDG6|PGP_HUMAN	GreenAgNPs_24h_to_WTCellsAgNPs_24h	-0.104289	0.31814	0.571398	0.234848	0.234848
sp|A6NDG6|PGP_HUMAN	GreenAgNPs_24h_to_WTCellsAgNPs_48h	-0.399175	0.00098163	0.0525428	0.181818	0.181818
sp|A6NDG6|PGP_HUMAN	GreenAgNPs_48h_to_WTCellsAgNPs_24h	0.292236	0.0100283	0.0494914	0.184343	0.184343
sp|A6NDG6|PGP_HUMAN	GreenAgNPs_48h_to_WTCellsAgNPs_48h	-0.00264978	0.979474	0.999424	0.131313	0.131313
sp|A6NDG6|PGP_HUMAN	WTCellsAgNPs_24h_to_WTCellsAgNPs_48h	-0.294886	0.00947927	0.067613	0.184343	0.184343
sp|A6NE01|F186A_HUMAN	ColloidalAgNPs_24h_to_ColloidalAgNPs_48h	0.00638494	0.987576	0.998573	0	0
sp|A6NE01|F186A_HUMAN	ColloidalAgNPs_24h_to_GreenAgNPs_24h	0.714481	0.0942047	0.723177	0	0
sp|A6NE01|F186A_HUMAN	ColloidalAgNPs_24h_to_GreenAgNPs_48h	-0.104105	0.799756	0.986675	0	0
sp|A6NE01|F186A_HUMAN	ColloidalAgNPs_24h_to_WTCellsAgNPs_24h	-0.292973	0.478073	0.709165	0	0
sp|A6NE01|F186A_HUMAN	ColloidalAgNPs_24h_to_WTCellsAgNPs_48h	-0.439675	0.291259	0.916748	0	0
sp|A6NE01|F186A_HUMAN	ColloidalAgNPs_48h_to_GreenAgNPs_24h	0.708096	0.0969581	0.463427	0	0
sp|A6NE01|F186A_HUMAN	ColloidalAgNPs_48h_to_GreenAgNPs_48h	-0.11049	0.787784	0.979966	0	0
sp|A6NE01|F186A_HUMAN	ColloidalAgNPs_48h_to_WTCellsAgNPs_24h	-0.299358	0.468673	0.665912	0	0
sp|A6NE01|F186A_HUMAN	ColloidalAgNPs_48h_to_WTCellsAgNPs_48h	-0.44606	0.284527	0.998368	0	0
sp|A6NE01|F186A_HUMAN	GreenAgNPs_24h_to_GreenAgNPs_48h	-0.818587	0.0580393	0.22983	0	0
sp|A6NE01|F186A_HUMAN	GreenAgNPs_24h_to_WTCellsAgNPs_24h	-1.00745	0.0227127	0.20644	0	0
sp|A6NE01|F186A_HUMAN	GreenAgNPs_24h_to_WTCellsAgNPs_48h	-1.15416	0.0105377	0.11858	0	0
sp|A6NE01|F186A_HUMAN	GreenAgNPs_48h_to_WTCellsAgNPs_24h	-0.188868	0.646066	0.766875	0	0
sp|A6NE01|F186A_HUMAN	GreenAgNPs_48h_to_WTCellsAgNPs_48h	-0.33557	0.417502	0.999424	0	0
sp|A6NE01|F186A_HUMAN	WTCellsAgNPs_24h_to_WTCellsAgNPs_48h	-0.146702	0.720993	0.850941	0	0
sp|A6NHR9|SMHD1_HUMAN	ColloidalAgNPs_24h_to_ColloidalAgNPs_48h	-0.538223	0.234216	0.920271	0.25	0.25
sp|A6NHR9|SMHD1_HUMAN	ColloidalAgNPs_24h_to_GreenAgNPs_24h	0.931585	0.0444521	0.67196	0.430556	0.430556
sp|A6NHR9|SMHD1_HUMAN	ColloidalAgNPs_24h_to_GreenAgNPs_48h	0.337341	0.452421	0.905263	0.333333	0.333333
sp|A6NHR9|SMHD1_HUMAN	ColloidalAgNPs_24h_to_WTCellsAgNPs_24h	-0.287712	0.56569	0.775766	0.416667	0.25
sp|A6NHR9|SMHD1_HUMAN	ColloidalAgNPs_24h_to_WTCellsAgNPs_48h	0.577212	0.202899	0.9164	0.430556	0.430556
sp|A6NHR9|SMHD1_HUMAN	ColloidalAgNPs_48h_to_GreenAgNPs_24h	1.46981	0.00250784	0.109005	0.375	0.375
sp|A6NHR9|SMHD1_HUMAN	ColloidalAgNPs_48h_to_GreenAgNPs_48h	0.875564	0.0578683	0.913355	0.277778	0.277778
sp|A6NHR9|SMHD1_HUMAN	ColloidalAgNPs_48h_to_WTCellsAgNPs_24h	0.250512	0.616722	0.775635	0.361111	0.194444
sp|A6NHR9|SMHD1_HUMAN	ColloidalAgNPs_48h_to_WTCellsAgNPs_48h	1.11544	0.0177313	0.998368	0.375	0.375
sp|A6NHR9|SMHD1_HUMAN	GreenAgNPs_24h_to_GreenAgNPs_48h	-0.594245	0.19027	0.424503	0.458333	0.458333
sp|A6NHR9|SMHD1_HUMAN	GreenAgNPs_24h_to_WTCellsAgNPs_24h	-1.2193	0.0201673	0.199749	0.541667	0.375
sp|A6NHR9|SMHD1_HUMAN	GreenAgNPs_24h_to_WTCellsAgNPs_48h	-0.354373	0.430166	0.653355	0.555556	0.555556
sp|A6NHR9|SMHD1_HUMAN	GreenAgNPs_48h_to_WTCellsAgNPs_24h	-0.625053	0.217053	0.37941	0.444444	0.277778
sp|A6NHR9|SMHD1_HUMAN	GreenAgNPs_48h_to_WTCellsAgNPs_48h	0.239871	0.592212	0.999424	0.458333	0.458333
sp|A6NHR9|SMHD1_HUMAN	WTCellsAgNPs_24h_to_WTCellsAgNPs_48h	0.864924	0.0915101	0.245894	0.541667	0.375
sp|C9JLW8|MCRI1_HUMAN	ColloidalAgNPs_24h_to_ColloidalAgNPs_48h	-0.402929	0.145971	0.865796	0.479167	0.479167
sp|C9JLW8|MCRI1_HUMAN	ColloidalAgNPs_24h_to_GreenAgNPs_24h	-0.0525743	0.845046	0.986293	0.479167	0.479167
sp|C9JLW8|MCRI1_HUMAN	ColloidalAgNPs_24h_to_GreenAgNPs_48h	-0.153684	0.569358	0.941552	0.526042	0.526042
sp|C9JLW8|MCRI1_HUMAN	ColloidalAgNPs_24h_to_WTCellsAgNPs_24h	0.184913	0.494464	0.721489	0.557292	0.557292
sp|C9JLW8|MCRI1_HUMAN	ColloidalAgNPs_24h_to_WTCellsAgNPs_48h	-0.366056	0.184314	0.9164	0.473958	0.473958
sp|C9JLW8|MCRI1_HUMAN	ColloidalAgNPs_48h_to_GreenAgNPs_24h	0.350355	0.202933	0.603829	0.427083	0.427083
sp|C9JLW8|MCRI1_HUMAN	ColloidalAgNPs_48h_to_GreenAgNPs_48h	0.249245	0.359649	0.957316	0.473958	0.473958
sp|C9JLW8|MCRI1_HUMAN	ColloidalAgNPs_48h_to_WTCellsAgNPs_24h	0.587842	0.0397343	0.162365	0.505208	0.505208
sp|C9JLW8|MCRI1_HUMAN	ColloidalAgNPs_48h_to_WTCellsAgNPs_48h	0.036873	0.890942	0.998368	0.421875	0.421875
sp|C9JLW8|MCRI1_HUMAN	GreenAgNPs_24h_to_GreenAgNPs_48h	-0.101109	0.70742	0.85062	0.473958	0.473958
sp|C9JLW8|MCRI1_HUMAN	GreenAgNPs_24h_to_WTCellsAgNPs_24h	0.237487	0.382245	0.627777	0.505208	0.505208
sp|C9JLW8|MCRI1_HUMAN	GreenAgNPs_24h_to_WTCellsAgNPs_48h	-0.313482	0.252473	0.495405	0.421875	0.421875
sp|C9JLW8|MCRI1_HUMAN	GreenAgNPs_48h_to_WTCellsAgNPs_24h	0.338597	0.217826	0.380327	0.552083	0.552083
sp|C9JLW8|MCRI1_HUMAN	GreenAgNPs_48h_to_WTCellsAgNPs_48h	-0.212372	0.433601	0.999424	0.46875	0.46875
sp|C9JLW8|MCRI1_HUMAN	WTCellsAgNPs_24h_to_WTCellsAgNPs_48h	-0.550969	0.0522948	0.176219	0.5	0.5
sp|E9PRG8|CK098_HUMAN	ColloidalAgNPs_24h_to_ColloidalAgNPs_48h	0.197716	0.385636	0.980876	0.0151515	0.0151515
sp|E9PRG8|CK098_HUMAN	ColloidalAgNPs_24h_to_GreenAgNPs_24h	0.452001	0.0570964	0.687398	0.00757576	0.00757576
sp|E9PRG8|CK098_HUMAN	ColloidalAgNPs_24h_to_GreenAgNPs_48h	0.437028	0.0649872	0.647558	0	0
sp|E9PRG8|CK098_HUMAN	ColloidalAgNPs_24h_to_WTCellsAgNPs_24h	0.17007	0.454273	0.692606	0	0
sp|E9PRG8|CK098_HUMAN	ColloidalAgNPs_24h_to_WTCellsAgNPs_48h	0.27778	0.227576	0.9164	0	0
sp|E9PRG8|CK098_HUMAN	ColloidalAgNPs_48h_to_GreenAgNPs_24h	0.254285	0.267777	0.653566	0.0227273	0.0227273
sp|E9PRG8|CK098_HUMAN	ColloidalAgNPs_48h_to_GreenAgNPs_48h	0.239312	0.29603	0.953297	0.0151515	0.0151515
sp|E9PRG8|CK098_HUMAN	ColloidalAgNPs_48h_to_WTCellsAgNPs_24h	-0.0276457	0.902432	0.953767	0.0151515	0.0151515
sp|E9PRG8|CK098_HUMAN	ColloidalAgNPs_48h_to_WTCellsAgNPs_48h	0.0800643	0.722985	0.998368	0.0151515	0.0151515
sp|E9PRG8|CK098_HUMAN	GreenAgNPs_24h_to_GreenAgNPs_48h	-0.0149731	0.947055	0.980729	0.00757576	0.00757576
sp|E9PRG8|CK098_HUMAN	GreenAgNPs_24h_to_WTCellsAgNPs_24h	-0.281931	0.220984	0.472745	0.00757576	0.00757576
sp|E9PRG8|CK098_HUMAN	GreenAgNPs_24h_to_WTCellsAgNPs_48h	-0.174221	0.443512	0.665348	0.00757576	0.00757576
sp|E9PRG8|CK098_HUMAN	GreenAgNPs_48h_to_WTCellsAgNPs_24h	-0.266958	0.245476	0.410999	0	0
sp|E9PRG8|CK098_HUMAN	GreenAgNPs_48h_to_WTCellsAgNPs_48h	-0.159248	0.48307	0.999424	0	0
sp|E9PRG8|CK098_HUMAN	WTCellsAgNPs_24h_to_WTCellsAgNPs_48h	0.10771	0.633944	0.790717	0	0
sp|O00115|DNS2A_HUMAN	ColloidalAgNPs_24h_to_ColloidalAgNPs_48h	-0.386564	0.46238	0.983247	0.333333	0.25
sp|O00115|DNS2A_HUMAN	ColloidalAgNPs_24h_to_GreenAgNPs_24h	0.403715	0.442969	0.881259	0.431818	0.348485
sp|O00115|DNS2A_HUMAN	ColloidalAgNPs_24h_to_GreenAgNPs_48h	0.0482428	0.926555	0.999069	0.393939	0.310606
sp|O00115|DNS2A_HUMAN	ColloidalAgNPs_24h_to_WTCellsAgNPs_24h	-0.376686	0.517509	0.7353	0.515152	0.265152
sp|O00115|DNS2A_HUMAN	ColloidalAgNPs_24h_to_WTCellsAgNPs_48h	-0.662469	0.212239	0.9164	0.325758	0.242424
sp|O00115|DNS2A_HUMAN	ColloidalAgNPs_48h_to_GreenAgNPs_24h	0.790278	0.121554	0.500284	0.340909	0.340909
sp|O00115|DNS2A_HUMAN	ColloidalAgNPs_48h_to_GreenAgNPs_48h	0.434806	0.386877	0.957316	0.30303	0.30303
sp|O00115|DNS2A_HUMAN	ColloidalAgNPs_48h_to_WTCellsAgNPs_24h	0.0098779	0.985873	0.994656	0.424242	0.257576
sp|O00115|DNS2A_HUMAN	ColloidalAgNPs_48h_to_WTCellsAgNPs_48h	-0.275905	0.581374	0.998368	0.234848	0.234848
sp|O00115|DNS2A_HUMAN	GreenAgNPs_24h_to_GreenAgNPs_48h	-0.355472	0.478289	0.69876	0.401515	0.401515
sp|O00115|DNS2A_HUMAN	GreenAgNPs_24h_to_WTCellsAgNPs_24h	-0.7804	0.16939	0.416754	0.522727	0.356061
sp|O00115|DNS2A_HUMAN	GreenAgNPs_24h_to_WTCellsAgNPs_48h	-1.06618	0.040098	0.203974	0.333333	0.333333
sp|O00115|DNS2A_HUMAN	GreenAgNPs_48h_to_WTCellsAgNPs_24h	-0.424928	0.448685	0.606021	0.484848	0.318182
sp|O00115|DNS2A_HUMAN	GreenAgNPs_48h_to_WTCellsAgNPs_48h	-0.710712	0.162029	0.999424	0.295455	0.295455
sp|O00115|DNS2A_HUMAN	WTCellsAgNPs_24h_to_WTCellsAgNPs_48h	-0.285783	0.609329	0.770499	0.416667	0.25
sp|O00116|ADAS_HUMAN	ColloidalAgNPs_24h_to_ColloidalAgNPs_48h	-0.146174	0.25269	0.928722	0.43414	0.321237
sp|O00116|ADAS_HUMAN	ColloidalAgNPs_24h_to_GreenAgNPs_24h	0.0649347	0.606019	0.93808	0.439516	0.326613
sp|O00116|ADAS_HUMAN	ColloidalAgNPs_24h_to_GreenAgNPs_48h	-0.19104	0.139881	0.76844	0.438172	0.325269
sp|O00116|ADAS_HUMAN	ColloidalAgNPs_24h_to_WTCellsAgNPs_24h	-0.0236746	0.850359	0.934973	0.479839	0.366935
sp|O00116|ADAS_HUMAN	ColloidalAgNPs_24h_to_WTCellsAgNPs_48h	-0.266918	0.0446956	0.757388	0.432796	0.319892
sp|O00116|ADAS_HUMAN	ColloidalAgNPs_48h_to_GreenAgNPs_24h	0.211109	0.105072	0.477116	0.403226	0.290323
sp|O00116|ADAS_HUMAN	ColloidalAgNPs_48h_to_GreenAgNPs_48h	-0.0448655	0.721045	0.978993	0.401882	0.288978
sp|O00116|ADAS_HUMAN	ColloidalAgNPs_48h_to_WTCellsAgNPs_24h	0.1225	0.335136	0.554989	0.443548	0.330645
sp|O00116|ADAS_HUMAN	ColloidalAgNPs_48h_to_WTCellsAgNPs_48h	-0.120744	0.341932	0.998368	0.396505	0.283602
sp|O00116|ADAS_HUMAN	GreenAgNPs_24h_to_GreenAgNPs_48h	-0.255975	0.0531764	0.220261	0.407258	0.294355
sp|O00116|ADAS_HUMAN	GreenAgNPs_24h_to_WTCellsAgNPs_24h	-0.0886093	0.482966	0.720064	0.448925	0.336022
sp|O00116|ADAS_HUMAN	GreenAgNPs_24h_to_WTCellsAgNPs_48h	-0.331853	0.0151953	0.135459	0.401882	0.288978
sp|O00116|ADAS_HUMAN	GreenAgNPs_48h_to_WTCellsAgNPs_24h	0.167365	0.192792	0.350385	0.447581	0.334677
sp|O00116|ADAS_HUMAN	GreenAgNPs_48h_to_WTCellsAgNPs_48h	-0.0758784	0.547266	0.999424	0.400538	0.287634
sp|O00116|ADAS_HUMAN	WTCellsAgNPs_24h_to_WTCellsAgNPs_48h	-0.243244	0.064857	0.20055	0.442204	0.329301
sp|O00139|KIF2A_HUMAN	ColloidalAgNPs_24h_to_ColloidalAgNPs_48h	0.163654	0.592186	0.997488	0.317708	0.255208
sp|O00139|KIF2A_HUMAN	ColloidalAgNPs_24h_to_GreenAgNPs_24h	0.0633577	0.835149	0.982781	0.286458	0.223958
sp|O00139|KIF2A_HUMAN	ColloidalAgNPs_24h_to_GreenAgNPs_48h	0.215076	0.482727	0.915357	0.296875	0.234375
sp|O00139|KIF2A_HUMAN	ColloidalAgNPs_24h_to_WTCellsAgNPs_24h	-0.527604	0.0956945	0.315727	0.265625	0.203125
sp|O00139|KIF2A_HUMAN	ColloidalAgNPs_24h_to_WTCellsAgNPs_48h	0.269867	0.380345	0.916748	0.364583	0.302083
sp|O00139|KIF2A_HUMAN	ColloidalAgNPs_48h_to_GreenAgNPs_24h	-0.100296	0.742062	0.923513	0.322917	0.260417
sp|O00139|KIF2A_HUMAN	ColloidalAgNPs_48h_to_GreenAgNPs_48h	0.0514224	0.865847	0.979966	0.333333	0.270833
sp|O00139|KIF2A_HUMAN	ColloidalAgNPs_48h_to_WTCellsAgNPs_24h	-0.691257	0.0333813	0.148067	0.302083	0.239583
sp|O00139|KIF2A_HUMAN	ColloidalAgNPs_48h_to_WTCellsAgNPs_48h	0.106214	0.727481	0.998368	0.401042	0.338542
sp|O00139|KIF2A_HUMAN	GreenAgNPs_24h_to_GreenAgNPs_48h	0.151718	0.619268	0.793151	0.302083	0.239583
sp|O00139|KIF2A_HUMAN	GreenAgNPs_24h_to_WTCellsAgNPs_24h	-0.590961	0.0644959	0.282962	0.270833	0.208333
sp|O00139|KIF2A_HUMAN	GreenAgNPs_24h_to_WTCellsAgNPs_48h	0.20651	0.500101	0.706011	0.369792	0.307292
sp|O00139|KIF2A_HUMAN	GreenAgNPs_48h_to_WTCellsAgNPs_24h	-0.74268	0.0234957	0.0867927	0.28125	0.21875
sp|O00139|KIF2A_HUMAN	GreenAgNPs_48h_to_WTCellsAgNPs_48h	0.0547912	0.857158	0.999424	0.380208	0.317708
sp|O00139|KIF2A_HUMAN	WTCellsAgNPs_24h_to_WTCellsAgNPs_48h	0.797471	0.0160292	0.0906772	0.348958	0.286458
sp|O00148|DX39A_HUMAN	ColloidalAgNPs_24h_to_ColloidalAgNPs_48h	0.0615982	0.731405	0.998573	0.115497	0.115497
sp|O00148|DX39A_HUMAN	ColloidalAgNPs_24h_to_GreenAgNPs_24h	-0.0126805	0.943576	0.994057	0.106725	0.106725
sp|O00148|DX39A_HUMAN	ColloidalAgNPs_24h_to_GreenAgNPs_48h	-0.014911	0.933674	0.999069	0.0979532	0.0979532
sp|O00148|DX39A_HUMAN	ColloidalAgNPs_24h_to_WTCellsAgNPs_24h	0.0337666	0.850574	0.934973	0.0906433	0.0906433
sp|O00148|DX39A_HUMAN	ColloidalAgNPs_24h_to_WTCellsAgNPs_48h	-0.119425	0.507675	0.950129	0.111111	0.111111
sp|O00148|DX39A_HUMAN	ColloidalAgNPs_48h_to_GreenAgNPs_24h	-0.0742787	0.679162	0.899941	0.108187	0.108187
sp|O00148|DX39A_HUMAN	ColloidalAgNPs_48h_to_GreenAgNPs_48h	-0.0765091	0.670134	0.9774	0.0994152	0.0994152
sp|O00148|DX39A_HUMAN	ColloidalAgNPs_48h_to_WTCellsAgNPs_24h	-0.0278316	0.876586	0.939199	0.0921053	0.0921053
sp|O00148|DX39A_HUMAN	ColloidalAgNPs_48h_to_WTCellsAgNPs_48h	-0.181023	0.319138	0.998368	0.112573	0.112573
sp|O00148|DX39A_HUMAN	GreenAgNPs_24h_to_GreenAgNPs_48h	-0.00223044	0.990067	0.996505	0.0906433	0.0906433
sp|O00148|DX39A_HUMAN	GreenAgNPs_24h_to_WTCellsAgNPs_24h	0.0464471	0.795624	0.909288	0.0833333	0.0833333
sp|O00148|DX39A_HUMAN	GreenAgNPs_24h_to_WTCellsAgNPs_48h	-0.106744	0.553275	0.740005	0.103801	0.103801
sp|O00148|DX39A_HUMAN	GreenAgNPs_48h_to_WTCellsAgNPs_24h	0.0486776	0.786062	0.86818	0.0745614	0.0745614
sp|O00148|DX39A_HUMAN	GreenAgNPs_48h_to_WTCellsAgNPs_48h	-0.104514	0.561516	0.999424	0.0950292	0.0950292
sp|O00148|DX39A_HUMAN	WTCellsAgNPs_24h_to_WTCellsAgNPs_48h	-0.153192	0.397327	0.607092	0.0877193	0.0877193
sp|O00151|PDLI1_HUMAN	ColloidalAgNPs_24h_to_ColloidalAgNPs_48h	-0.046892	0.759551	0.998573	0.0484848	0.0484848
sp|O00151|PDLI1_HUMAN	ColloidalAgNPs_24h_to_GreenAgNPs_24h	0.117652	0.445695	0.881957	0.0560606	0.0560606
sp|O00151|PDLI1_HUMAN	ColloidalAgNPs_24h_to_GreenAgNPs_48h	-0.147936	0.339882	0.861476	0.0333333	0.0333333
sp|O00151|PDLI1_HUMAN	ColloidalAgNPs_24h_to_WTCellsAgNPs_24h	0.279332	0.0806215	0.292522	0.113636	0.113636
sp|O00151|PDLI1_HUMAN	ColloidalAgNPs_24h_to_WTCellsAgNPs_48h	-0.0578224	0.706058	0.95931	0.0424242	0.0424242
sp|O00151|PDLI1_HUMAN	ColloidalAgNPs_48h_to_GreenAgNPs_24h	0.164544	0.289889	0.674596	0.0530303	0.0530303
sp|O00151|PDLI1_HUMAN	ColloidalAgNPs_48h_to_GreenAgNPs_48h	-0.101044	0.511587	0.957316	0.030303	0.030303
sp|O00151|PDLI1_HUMAN	ColloidalAgNPs_48h_to_WTCellsAgNPs_24h	0.326223	0.044336	0.17187	0.110606	0.110606
sp|O00151|PDLI1_HUMAN	ColloidalAgNPs_48h_to_WTCellsAgNPs_48h	-0.0109305	0.943052	0.998368	0.0393939	0.0393939
sp|O00151|PDLI1_HUMAN	GreenAgNPs_24h_to_GreenAgNPs_48h	-0.265588	0.0953718	0.300034	0.0378788	0.0378788
sp|O00151|PDLI1_HUMAN	GreenAgNPs_24h_to_WTCellsAgNPs_24h	0.161679	0.298109	0.554372	0.118182	0.118182
sp|O00151|PDLI1_HUMAN	GreenAgNPs_24h_to_WTCellsAgNPs_48h	-0.175475	0.260053	0.504655	0.0469697	0.0469697
sp|O00151|PDLI1_HUMAN	GreenAgNPs_48h_to_WTCellsAgNPs_24h	0.427267	0.0110609	0.0530718	0.0954545	0.0954545
sp|O00151|PDLI1_HUMAN	GreenAgNPs_48h_to_WTCellsAgNPs_48h	0.0901133	0.557812	0.999424	0.0242424	0.0242424
sp|O00151|PDLI1_HUMAN	WTCellsAgNPs_24h_to_WTCellsAgNPs_48h	-0.337154	0.0383783	0.147255	0.104545	0.104545
sp|O00154|BACH_HUMAN	ColloidalAgNPs_24h_to_ColloidalAgNPs_48h	-0.091153	0.412428	0.983247	0.0146199	0.0146199
sp|O00154|BACH_HUMAN	ColloidalAgNPs_24h_to_GreenAgNPs_24h	0.0425243	0.700063	0.953603	0.0204678	0.0204678
sp|O00154|BACH_HUMAN	ColloidalAgNPs_24h_to_GreenAgNPs_48h	-0.225004	0.0529884	0.628285	0.00877193	0.00877193
sp|O00154|BACH_HUMAN	ColloidalAgNPs_24h_to_WTCellsAgNPs_24h	0.10668	0.339111	0.600957	0.0394737	0.0394737
sp|O00154|BACH_HUMAN	ColloidalAgNPs_24h_to_WTCellsAgNPs_48h	-0.128309	0.252928	0.9164	0.0116959	0.0116959
sp|O00154|BACH_HUMAN	ColloidalAgNPs_48h_to_GreenAgNPs_24h	0.133677	0.234338	0.633203	0.0204678	0.0204678
sp|O00154|BACH_HUMAN	ColloidalAgNPs_48h_to_GreenAgNPs_48h	-0.133851	0.233753	0.953297	0.00877193	0.00877193
sp|O00154|BACH_HUMAN	ColloidalAgNPs_48h_to_WTCellsAgNPs_24h	0.197833	0.0852574	0.250686	0.0394737	0.0394737
sp|O00154|BACH_HUMAN	ColloidalAgNPs_48h_to_WTCellsAgNPs_48h	-0.0371564	0.736287	0.998368	0.0116959	0.0116959
sp|O00154|BACH_HUMAN	GreenAgNPs_24h_to_GreenAgNPs_48h	-0.267529	0.0241041	0.157872	0.0146199	0.0146199
sp|O00154|BACH_HUMAN	GreenAgNPs_24h_to_WTCellsAgNPs_24h	0.0641553	0.562155	0.777288	0.0453216	0.0453216
sp|O00154|BACH_HUMAN	GreenAgNPs_24h_to_WTCellsAgNPs_48h	-0.170834	0.133232	0.360911	0.0175439	0.0175439
sp|O00154|BACH_HUMAN	GreenAgNPs_48h_to_WTCellsAgNPs_24h	0.331684	0.00684411	0.0391493	0.0336257	0.0336257
sp|O00154|BACH_HUMAN	GreenAgNPs_48h_to_WTCellsAgNPs_48h	0.0966951	0.385155	0.999424	0.00584795	0.00584795
sp|O00154|BACH_HUMAN	WTCellsAgNPs_24h_to_WTCellsAgNPs_48h	-0.234989	0.0442332	0.159209	0.0365497	0.0365497
sp|O00159|MYO1C_HUMAN	ColloidalAgNPs_24h_to_ColloidalAgNPs_48h	-0.0754313	0.566441	0.993165	0.290305	0.270697
sp|O00159|MYO1C_HUMAN	ColloidalAgNPs_24h_to_GreenAgNPs_24h	0.179558	0.181403	0.783718	0.296841	0.277233
sp|O00159|MYO1C_HUMAN	ColloidalAgNPs_24h_to_GreenAgNPs_48h	-0.19767	0.143278	0.774725	0.252723	0.233115
sp|O00159|MYO1C_HUMAN	ColloidalAgNPs_24h_to_WTCellsAgNPs_24h	0.0871886	0.508208	0.731439	0.315359	0.295752
sp|O00159|MYO1C_HUMAN	ColloidalAgNPs_24h_to_WTCellsAgNPs_48h	-0.228235	0.0941533	0.894226	0.250545	0.230937
sp|O00159|MYO1C_HUMAN	ColloidalAgNPs_48h_to_GreenAgNPs_24h	0.254989	0.0638944	0.411204	0.30719	0.287582
sp|O00159|MYO1C_HUMAN	ColloidalAgNPs_48h_to_GreenAgNPs_48h	-0.122239	0.356448	0.957316	0.263072	0.243464
sp|O00159|MYO1C_HUMAN	ColloidalAgNPs_48h_to_WTCellsAgNPs_24h	0.16262	0.224073	0.437479	0.325708	0.3061
sp|O00159|MYO1C_HUMAN	ColloidalAgNPs_48h_to_WTCellsAgNPs_48h	-0.152803	0.252158	0.998368	0.260893	0.241285
sp|O00159|MYO1C_HUMAN	GreenAgNPs_24h_to_GreenAgNPs_48h	-0.377228	0.00912657	0.102126	0.269608	0.25
sp|O00159|MYO1C_HUMAN	GreenAgNPs_24h_to_WTCellsAgNPs_24h	-0.0923691	0.483669	0.720166	0.332244	0.312636
sp|O00159|MYO1C_HUMAN	GreenAgNPs_24h_to_WTCellsAgNPs_48h	-0.407792	0.00544906	0.100749	0.267429	0.247821
sp|O00159|MYO1C_HUMAN	GreenAgNPs_48h_to_WTCellsAgNPs_24h	0.284859	0.0406543	0.126308	0.288126	0.268519
sp|O00159|MYO1C_HUMAN	GreenAgNPs_48h_to_WTCellsAgNPs_48h	-0.0305642	0.815601	0.999424	0.223312	0.203704
sp|O00159|MYO1C_HUMAN	WTCellsAgNPs_24h_to_WTCellsAgNPs_48h	-0.315423	0.025144	0.117306	0.285948	0.26634
sp|O00165|HAX1_HUMAN	ColloidalAgNPs_24h_to_ColloidalAgNPs_48h	-0.209	0.248255	0.926437	0.5	0.166667
sp|O00165|HAX1_HUMAN	ColloidalAgNPs_24h_to_GreenAgNPs_24h	0.108942	0.543877	0.920549	0.5	0.166667
sp|O00165|HAX1_HUMAN	ColloidalAgNPs_24h_to_GreenAgNPs_48h	-0.130015	0.469444	0.909537	0.486111	0.152778
sp|O00165|HAX1_HUMAN	ColloidalAgNPs_24h_to_WTCellsAgNPs_24h	0.151307	0.422649	0.665502	0.541667	0.152778
sp|O00165|HAX1_HUMAN	ColloidalAgNPs_24h_to_WTCellsAgNPs_48h	-0.309421	0.0916711	0.890964	0.486111	0.152778
sp|O00165|HAX1_HUMAN	ColloidalAgNPs_48h_to_GreenAgNPs_24h	0.317942	0.0834925	0.438566	0.5	0.166667
sp|O00165|HAX1_HUMAN	ColloidalAgNPs_48h_to_GreenAgNPs_48h	0.0789852	0.659407	0.973794	0.486111	0.152778
sp|O00165|HAX1_HUMAN	ColloidalAgNPs_48h_to_WTCellsAgNPs_24h	0.360307	0.062566	0.206078	0.541667	0.152778
sp|O00165|HAX1_HUMAN	ColloidalAgNPs_48h_to_WTCellsAgNPs_48h	-0.100421	0.575644	0.998368	0.486111	0.152778
sp|O00165|HAX1_HUMAN	GreenAgNPs_24h_to_GreenAgNPs_48h	-0.238956	0.188352	0.423618	0.486111	0.152778
sp|O00165|HAX1_HUMAN	GreenAgNPs_24h_to_WTCellsAgNPs_24h	0.0423654	0.821452	0.921172	0.541667	0.152778
sp|O00165|HAX1_HUMAN	GreenAgNPs_24h_to_WTCellsAgNPs_48h	-0.418362	0.025294	0.165281	0.486111	0.152778
sp|O00165|HAX1_HUMAN	GreenAgNPs_48h_to_WTCellsAgNPs_24h	0.281322	0.141298	0.286142	0.527778	0.138889
sp|O00165|HAX1_HUMAN	GreenAgNPs_48h_to_WTCellsAgNPs_48h	-0.179406	0.320162	0.999424	0.472222	0.138889
sp|O00165|HAX1_HUMAN	WTCellsAgNPs_24h_to_WTCellsAgNPs_48h	-0.460728	0.0193404	0.100641	0.527778	0.138889
sp|O00170|AIP_HUMAN	ColloidalAgNPs_24h_to_ColloidalAgNPs_48h	-0.240965	0.195583	0.903848	0.184932	0.184932
sp|O00170|AIP_HUMAN	ColloidalAgNPs_24h_to_GreenAgNPs_24h	0.348388	0.0677671	0.687398	0.280822	0.280822
sp|O00170|AIP_HUMAN	ColloidalAgNPs_24h_to_GreenAgNPs_48h	-0.197361	0.285421	0.852738	0.184932	0.184932
sp|O00170|AIP_HUMAN	ColloidalAgNPs_24h_to_WTCellsAgNPs_24h	0.0640957	0.724838	0.866587	0.205479	0.205479
sp|O00170|AIP_HUMAN	ColloidalAgNPs_24h_to_WTCellsAgNPs_48h	-0.303465	0.107721	0.908514	0.197489	0.197489
sp|O00170|AIP_HUMAN	ColloidalAgNPs_48h_to_GreenAgNPs_24h	0.589353	0.0040914	0.138307	0.228311	0.228311
sp|O00170|AIP_HUMAN	ColloidalAgNPs_48h_to_GreenAgNPs_48h	0.0436039	0.81057	0.979966	0.13242	0.13242
sp|O00170|AIP_HUMAN	ColloidalAgNPs_48h_to_WTCellsAgNPs_24h	0.305061	0.106012	0.284992	0.152968	0.152968
sp|O00170|AIP_HUMAN	ColloidalAgNPs_48h_to_WTCellsAgNPs_48h	-0.0625004	0.731396	0.998368	0.144977	0.144977
sp|O00170|AIP_HUMAN	GreenAgNPs_24h_to_GreenAgNPs_48h	-0.545749	0.00697714	0.0876042	0.228311	0.228311
sp|O00170|AIP_HUMAN	GreenAgNPs_24h_to_WTCellsAgNPs_24h	-0.284293	0.130174	0.364865	0.248858	0.248858
sp|O00170|AIP_HUMAN	GreenAgNPs_24h_to_WTCellsAgNPs_48h	-0.651854	0.00188839	0.0673943	0.240868	0.240868
sp|O00170|AIP_HUMAN	GreenAgNPs_48h_to_WTCellsAgNPs_24h	0.261457	0.16193	0.310687	0.152968	0.152968
sp|O00170|AIP_HUMAN	GreenAgNPs_48h_to_WTCellsAgNPs_48h	-0.106104	0.561285	0.999424	0.144977	0.144977
sp|O00170|AIP_HUMAN	WTCellsAgNPs_24h_to_WTCellsAgNPs_48h	-0.367561	0.0551783	0.180853	0.165525	0.165525
sp|O00186|STXB3_HUMAN	ColloidalAgNPs_24h_to_ColloidalAgNPs_48h	-0.275856	0.340412	0.958193	0.671569	0.318627
sp|O00186|STXB3_HUMAN	ColloidalAgNPs_24h_to_GreenAgNPs_24h	0.346709	0.253149	0.794108	0.740196	0.328431
sp|O00186|STXB3_HUMAN	ColloidalAgNPs_24h_to_GreenAgNPs_48h	-0.254865	0.398152	0.885412	0.691176	0.279412
sp|O00186|STXB3_HUMAN	ColloidalAgNPs_24h_to_WTCellsAgNPs_24h	-0.16165	0.590484	0.792113	0.681373	0.269608
sp|O00186|STXB3_HUMAN	ColloidalAgNPs_24h_to_WTCellsAgNPs_48h	-0.39932	0.171611	0.9164	0.637255	0.284314
sp|O00186|STXB3_HUMAN	ColloidalAgNPs_48h_to_GreenAgNPs_24h	0.622565	0.0375469	0.356971	0.705882	0.352941
sp|O00186|STXB3_HUMAN	ColloidalAgNPs_48h_to_GreenAgNPs_48h	0.0209907	0.941656	0.993449	0.656863	0.303922
sp|O00186|STXB3_HUMAN	ColloidalAgNPs_48h_to_WTCellsAgNPs_24h	0.114205	0.69092	0.821956	0.647059	0.294118
sp|O00186|STXB3_HUMAN	ColloidalAgNPs_48h_to_WTCellsAgNPs_48h	-0.123464	0.652261	0.998368	0.602941	0.308824
sp|O00186|STXB3_HUMAN	GreenAgNPs_24h_to_GreenAgNPs_48h	-0.601574	0.0529526	0.219631	0.72549	0.313725
sp|O00186|STXB3_HUMAN	GreenAgNPs_24h_to_WTCellsAgNPs_24h	-0.508359	0.0985173	0.324897	0.715686	0.303922
sp|O00186|STXB3_HUMAN	GreenAgNPs_24h_to_WTCellsAgNPs_48h	-0.746029	0.014272	0.134559	0.671569	0.318627
sp|O00186|STXB3_HUMAN	GreenAgNPs_48h_to_WTCellsAgNPs_24h	0.0932148	0.755878	0.848143	0.666667	0.254902
sp|O00186|STXB3_HUMAN	GreenAgNPs_48h_to_WTCellsAgNPs_48h	-0.144455	0.615346	0.999424	0.622549	0.269608
sp|O00186|STXB3_HUMAN	WTCellsAgNPs_24h_to_WTCellsAgNPs_48h	-0.23767	0.410367	0.617945	0.612745	0.259804
sp|O00193|SMAP_HUMAN	ColloidalAgNPs_24h_to_ColloidalAgNPs_48h	-0.00703803	0.950633	0.998573	0.0166667	0.0166667
sp|O00193|SMAP_HUMAN	ColloidalAgNPs_24h_to_GreenAgNPs_24h	0.38413	0.00300937	0.479647	0.0166667	0.0166667
sp|O00193|SMAP_HUMAN	ColloidalAgNPs_24h_to_GreenAgNPs_48h	-0.195095	0.0988759	0.708909	0.00833333	0.00833333
sp|O00193|SMAP_HUMAN	ColloidalAgNPs_24h_to_WTCellsAgNPs_24h	0.503313	0.000283387	0.0629258	0.0166667	0.0166667
sp|O00193|SMAP_HUMAN	ColloidalAgNPs_24h_to_WTCellsAgNPs_48h	-0.0444129	0.696635	0.956414	0.00833333	0.00833333
sp|O00193|SMAP_HUMAN	ColloidalAgNPs_48h_to_GreenAgNPs_24h	0.391168	0.00261817	0.111254	0.0166667	0.0166667
sp|O00193|SMAP_HUMAN	ColloidalAgNPs_48h_to_GreenAgNPs_48h	-0.188057	0.110721	0.941299	0.00833333	0.00833333
sp|O00193|SMAP_HUMAN	ColloidalAgNPs_48h_to_WTCellsAgNPs_24h	0.510352	0.000246764	0.0174937	0.0166667	0.0166667
sp|O00193|SMAP_HUMAN	ColloidalAgNPs_48h_to_WTCellsAgNPs_48h	-0.0373748	0.742691	0.998368	0.00833333	0.00833333
sp|O00193|SMAP_HUMAN	GreenAgNPs_24h_to_GreenAgNPs_48h	-0.579225	6.47969e-05	0.0148247	0.00833333	0.00833333
sp|O00193|SMAP_HUMAN	GreenAgNPs_24h_to_WTCellsAgNPs_24h	0.119183	0.301773	0.556182	0.0166667	0.0166667
sp|O00193|SMAP_HUMAN	GreenAgNPs_24h_to_WTCellsAgNPs_48h	-0.428543	0.00124671	0.0561195	0.00833333	0.00833333
sp|O00193|SMAP_HUMAN	GreenAgNPs_48h_to_WTCellsAgNPs_24h	0.698409	7.0613e-06	0.00136425	0.00833333	0.00833333
sp|O00193|SMAP_HUMAN	GreenAgNPs_48h_to_WTCellsAgNPs_48h	0.150682	0.195607	0.999424	0	0
sp|O00193|SMAP_HUMAN	WTCellsAgNPs_24h_to_WTCellsAgNPs_48h	-0.547726	0.000118937	0.01491	0.00833333	0.00833333
sp|O00203|AP3B1_HUMAN	ColloidalAgNPs_24h_to_ColloidalAgNPs_48h	-0.259394	0.314326	0.950602	0.243421	0.243421
sp|O00203|AP3B1_HUMAN	ColloidalAgNPs_24h_to_GreenAgNPs_24h	0.13224	0.604152	0.937258	0.320175	0.320175
sp|O00203|AP3B1_HUMAN	ColloidalAgNPs_24h_to_GreenAgNPs_48h	-0.128883	0.613294	0.954408	0.291667	0.291667
sp|O00203|AP3B1_HUMAN	ColloidalAgNPs_24h_to_WTCellsAgNPs_24h	0.277864	0.282108	0.550866	0.368421	0.368421
sp|O00203|AP3B1_HUMAN	ColloidalAgNPs_24h_to_WTCellsAgNPs_48h	-0.220337	0.390853	0.920077	0.276316	0.276316
sp|O00203|AP3B1_HUMAN	ColloidalAgNPs_48h_to_GreenAgNPs_24h	0.391634	0.135508	0.515883	0.278509	0.278509
sp|O00203|AP3B1_HUMAN	ColloidalAgNPs_48h_to_GreenAgNPs_48h	0.130511	0.608853	0.966818	0.25	0.25
sp|O00203|AP3B1_HUMAN	ColloidalAgNPs_48h_to_WTCellsAgNPs_24h	0.537258	0.0459457	0.175475	0.326754	0.326754
sp|O00203|AP3B1_HUMAN	ColloidalAgNPs_48h_to_WTCellsAgNPs_48h	0.0390575	0.877879	0.998368	0.234649	0.234649
sp|O00203|AP3B1_HUMAN	GreenAgNPs_24h_to_GreenAgNPs_48h	-0.261123	0.311203	0.55642	0.326754	0.326754
sp|O00203|AP3B1_HUMAN	GreenAgNPs_24h_to_WTCellsAgNPs_24h	0.145624	0.568373	0.782743	0.403509	0.403509
sp|O00203|AP3B1_HUMAN	GreenAgNPs_24h_to_WTCellsAgNPs_48h	-0.352576	0.176475	0.415478	0.311404	0.311404
sp|O00203|AP3B1_HUMAN	GreenAgNPs_48h_to_WTCellsAgNPs_24h	0.406747	0.121948	0.259647	0.375	0.375
sp|O00203|AP3B1_HUMAN	GreenAgNPs_48h_to_WTCellsAgNPs_48h	-0.0914533	0.719407	0.999424	0.282895	0.282895
sp|O00203|AP3B1_HUMAN	WTCellsAgNPs_24h_to_WTCellsAgNPs_48h	-0.4982	0.0622324	0.19574	0.359649	0.359649
sp|O00217|NDUS8_HUMAN	ColloidalAgNPs_24h_to_ColloidalAgNPs_48h	0.171959	0.536349	0.991887	0.313889	0.313889
sp|O00217|NDUS8_HUMAN	ColloidalAgNPs_24h_to_GreenAgNPs_24h	0.480851	0.0949009	0.723177	0.338889	0.338889
sp|O00217|NDUS8_HUMAN	ColloidalAgNPs_24h_to_GreenAgNPs_48h	-0.279009	0.319925	0.860985	0.188889	0.188889
sp|O00217|NDUS8_HUMAN	ColloidalAgNPs_24h_to_WTCellsAgNPs_24h	0.121717	0.660759	0.830421	0.272222	0.272222
sp|O00217|NDUS8_HUMAN	ColloidalAgNPs_24h_to_WTCellsAgNPs_48h	-0.0973907	0.725214	0.963267	0.252778	0.252778
sp|O00217|NDUS8_HUMAN	ColloidalAgNPs_48h_to_GreenAgNPs_24h	0.308892	0.272322	0.6575	0.402778	0.402778
sp|O00217|NDUS8_HUMAN	ColloidalAgNPs_48h_to_GreenAgNPs_48h	-0.450968	0.11561	0.941299	0.252778	0.252778
sp|O00217|NDUS8_HUMAN	ColloidalAgNPs_48h_to_WTCellsAgNPs_24h	-0.0502419	0.855924	0.926814	0.336111	0.336111
sp|O00217|NDUS8_HUMAN	ColloidalAgNPs_48h_to_WTCellsAgNPs_48h	-0.26935	0.336511	0.998368	0.316667	0.316667
sp|O00217|NDUS8_HUMAN	GreenAgNPs_24h_to_GreenAgNPs_48h	-0.75986	0.0122053	0.118605	0.277778	0.277778
sp|O00217|NDUS8_HUMAN	GreenAgNPs_24h_to_WTCellsAgNPs_24h	-0.359134	0.204491	0.454765	0.361111	0.361111
sp|O00217|NDUS8_HUMAN	GreenAgNPs_24h_to_WTCellsAgNPs_48h	-0.578241	0.0481757	0.223043	0.341667	0.341667
sp|O00217|NDUS8_HUMAN	GreenAgNPs_48h_to_WTCellsAgNPs_24h	0.400727	0.159071	0.306746	0.211111	0.211111
sp|O00217|NDUS8_HUMAN	GreenAgNPs_48h_to_WTCellsAgNPs_48h	0.181619	0.513968	0.999424	0.191667	0.191667
sp|O00217|NDUS8_HUMAN	WTCellsAgNPs_24h_to_WTCellsAgNPs_48h	-0.219108	0.432305	0.633934	0.275	0.275
sp|O00231|PSD11_HUMAN	ColloidalAgNPs_24h_to_ColloidalAgNPs_48h	0.0198853	0.850169	0.998573	0.182738	0.182738
sp|O00231|PSD11_HUMAN	ColloidalAgNPs_24h_to_GreenAgNPs_24h	-0.0390926	0.710767	0.953828	0.169643	0.169643
sp|O00231|PSD11_HUMAN	ColloidalAgNPs_24h_to_GreenAgNPs_48h	-0.0499784	0.635855	0.963159	0.18869	0.18869
sp|O00231|PSD11_HUMAN	ColloidalAgNPs_24h_to_WTCellsAgNPs_24h	0.0762368	0.471978	0.705145	0.210119	0.210119
sp|O00231|PSD11_HUMAN	ColloidalAgNPs_24h_to_WTCellsAgNPs_48h	-0.0186405	0.859439	0.98069	0.186905	0.186905
sp|O00231|PSD11_HUMAN	ColloidalAgNPs_48h_to_GreenAgNPs_24h	-0.058978	0.576796	0.846367	0.15119	0.15119
sp|O00231|PSD11_HUMAN	ColloidalAgNPs_48h_to_GreenAgNPs_48h	-0.0698637	0.509313	0.957316	0.170238	0.170238
sp|O00231|PSD11_HUMAN	ColloidalAgNPs_48h_to_WTCellsAgNPs_24h	0.0563514	0.593741	0.75992	0.191667	0.191667
sp|O00231|PSD11_HUMAN	ColloidalAgNPs_48h_to_WTCellsAgNPs_48h	-0.0385259	0.71476	0.998368	0.168452	0.168452
sp|O00231|PSD11_HUMAN	GreenAgNPs_24h_to_GreenAgNPs_48h	-0.0108857	0.917608	0.965555	0.157143	0.157143
sp|O00231|PSD11_HUMAN	GreenAgNPs_24h_to_WTCellsAgNPs_24h	0.115329	0.280996	0.536494	0.178571	0.178571
sp|O00231|PSD11_HUMAN	GreenAgNPs_24h_to_WTCellsAgNPs_48h	0.0204521	0.845956	0.919704	0.155357	0.155357
sp|O00231|PSD11_HUMAN	GreenAgNPs_48h_to_WTCellsAgNPs_24h	0.126215	0.239555	0.405564	0.197619	0.197619
sp|O00231|PSD11_HUMAN	GreenAgNPs_48h_to_WTCellsAgNPs_48h	0.0313378	0.766106	0.999424	0.174405	0.174405
sp|O00231|PSD11_HUMAN	WTCellsAgNPs_24h_to_WTCellsAgNPs_48h	-0.0948773	0.372615	0.584815	0.195833	0.195833
sp|O00232|PSD12_HUMAN	ColloidalAgNPs_24h_to_ColloidalAgNPs_48h	-0.124353	0.366956	0.978236	0.186869	0.186869
sp|O00232|PSD12_HUMAN	ColloidalAgNPs_24h_to_GreenAgNPs_24h	-0.00579265	0.966087	0.994122	0.183502	0.183502
sp|O00232|PSD12_HUMAN	ColloidalAgNPs_24h_to_GreenAgNPs_48h	-0.0939011	0.493577	0.92003	0.207912	0.207912
sp|O00232|PSD12_HUMAN	ColloidalAgNPs_24h_to_WTCellsAgNPs_24h	-0.0294121	0.829193	0.924812	0.193603	0.193603
sp|O00232|PSD12_HUMAN	ColloidalAgNPs_24h_to_WTCellsAgNPs_48h	-0.135123	0.327918	0.916748	0.205387	0.205387
sp|O00232|PSD12_HUMAN	ColloidalAgNPs_48h_to_GreenAgNPs_24h	0.11856	0.389207	0.729153	0.181818	0.181818
sp|O00232|PSD12_HUMAN	ColloidalAgNPs_48h_to_GreenAgNPs_48h	0.0304517	0.823262	0.979966	0.206229	0.206229
sp|O00232|PSD12_HUMAN	ColloidalAgNPs_48h_to_WTCellsAgNPs_24h	0.0949407	0.488869	0.681033	0.191919	0.191919
sp|O00232|PSD12_HUMAN	ColloidalAgNPs_48h_to_WTCellsAgNPs_48h	-0.0107699	0.936999	0.998368	0.203704	0.203704
sp|O00232|PSD12_HUMAN	GreenAgNPs_24h_to_GreenAgNPs_48h	-0.0881085	0.520286	0.730194	0.202862	0.202862
sp|O00232|PSD12_HUMAN	GreenAgNPs_24h_to_WTCellsAgNPs_24h	-0.0236195	0.862425	0.939385	0.188552	0.188552
sp|O00232|PSD12_HUMAN	GreenAgNPs_24h_to_WTCellsAgNPs_48h	-0.12933	0.348538	0.585869	0.200337	0.200337
sp|O00232|PSD12_HUMAN	GreenAgNPs_48h_to_WTCellsAgNPs_24h	0.064489	0.637041	0.760283	0.212963	0.212963
sp|O00232|PSD12_HUMAN	GreenAgNPs_48h_to_WTCellsAgNPs_48h	-0.0412216	0.762525	0.999424	0.224747	0.224747
sp|O00232|PSD12_HUMAN	WTCellsAgNPs_24h_to_WTCellsAgNPs_48h	-0.105711	0.441669	0.64181	0.210438	0.210438
sp|O00233|PSMD9_HUMAN	ColloidalAgNPs_24h_to_ColloidalAgNPs_48h	0.154975	0.455648	0.983247	0.281481	0.281481
sp|O00233|PSMD9_HUMAN	ColloidalAgNPs_24h_to_GreenAgNPs_24h	0.200093	0.337936	0.853696	0.275926	0.275926
sp|O00233|PSMD9_HUMAN	ColloidalAgNPs_24h_to_GreenAgNPs_48h	0.190352	0.361393	0.870123	0.298148	0.298148
sp|O00233|PSMD9_HUMAN	ColloidalAgNPs_24h_to_WTCellsAgNPs_24h	0.654601	0.00474206	0.105065	0.383333	0.383333
sp|O00233|PSMD9_HUMAN	ColloidalAgNPs_24h_to_WTCellsAgNPs_48h	-0.0213748	0.917408	0.988888	0.292593	0.292593
sp|O00233|PSMD9_HUMAN	ColloidalAgNPs_48h_to_GreenAgNPs_24h	0.045118	0.826827	0.939754	0.275926	0.275926
sp|O00233|PSMD9_HUMAN	ColloidalAgNPs_48h_to_GreenAgNPs_48h	0.0353769	0.863765	0.979966	0.298148	0.298148
sp|O00233|PSMD9_HUMAN	ColloidalAgNPs_48h_to_WTCellsAgNPs_24h	0.499626	0.0243288	0.129503	0.383333	0.383333
sp|O00233|PSMD9_HUMAN	ColloidalAgNPs_48h_to_WTCellsAgNPs_48h	-0.17635	0.397008	0.998368	0.292593	0.292593
sp|O00233|PSMD9_HUMAN	GreenAgNPs_24h_to_GreenAgNPs_48h	-0.00974115	0.962302	0.986142	0.292593	0.292593
sp|O00233|PSMD9_HUMAN	GreenAgNPs_24h_to_WTCellsAgNPs_24h	0.454508	0.0382399	0.241241	0.377778	0.377778
sp|O00233|PSMD9_HUMAN	GreenAgNPs_24h_to_WTCellsAgNPs_48h	-0.221468	0.29025	0.528481	0.287037	0.287037
sp|O00233|PSMD9_HUMAN	GreenAgNPs_48h_to_WTCellsAgNPs_24h	0.464249	0.0347251	0.113869	0.4	0.4
sp|O00233|PSMD9_HUMAN	GreenAgNPs_48h_to_WTCellsAgNPs_48h	-0.211727	0.31134	0.999424	0.309259	0.309259
sp|O00233|PSMD9_HUMAN	WTCellsAgNPs_24h_to_WTCellsAgNPs_48h	-0.675976	0.00376061	0.043902	0.394444	0.394444
sp|O00244|ATOX1_HUMAN	ColloidalAgNPs_24h_to_ColloidalAgNPs_48h	-0.0502474	0.741249	0.998573	0.166667	0
sp|O00244|ATOX1_HUMAN	ColloidalAgNPs_24h_to_GreenAgNPs_24h	-0.107212	0.600458	0.935058	0.5	0
sp|O00244|ATOX1_HUMAN	ColloidalAgNPs_24h_to_GreenAgNPs_48h	-0.255828	0.137949	0.76844	0.333333	0
sp|O00244|ATOX1_HUMAN	ColloidalAgNPs_24h_to_WTCellsAgNPs_24h	-0.344917	0.0690256	0.269545	0.416667	0
sp|O00244|ATOX1_HUMAN	ColloidalAgNPs_24h_to_WTCellsAgNPs_48h	-0.229947	0.212193	0.9164	0.416667	0
sp|O00244|ATOX1_HUMAN	ColloidalAgNPs_48h_to_GreenAgNPs_24h	-0.0569644	0.767196	0.925869	0.333333	0
sp|O00244|ATOX1_HUMAN	ColloidalAgNPs_48h_to_GreenAgNPs_48h	-0.20558	0.188193	0.953297	0.166667	0
sp|O00244|ATOX1_HUMAN	ColloidalAgNPs_48h_to_WTCellsAgNPs_24h	-0.294669	0.090963	0.260794	0.25	0
sp|O00244|ATOX1_HUMAN	ColloidalAgNPs_48h_to_WTCellsAgNPs_48h	-0.179699	0.288927	0.998368	0.25	0
sp|O00244|ATOX1_HUMAN	GreenAgNPs_24h_to_GreenAgNPs_48h	-0.148616	0.469615	0.690106	0.5	0
sp|O00244|ATOX1_HUMAN	GreenAgNPs_24h_to_WTCellsAgNPs_24h	-0.237705	0.277635	0.532922	0.583333	0
sp|O00244|ATOX1_HUMAN	GreenAgNPs_24h_to_WTCellsAgNPs_48h	-0.122735	0.56979	0.747827	0.583333	0
sp|O00244|ATOX1_HUMAN	GreenAgNPs_48h_to_WTCellsAgNPs_24h	-0.0890888	0.621502	0.748857	0.416667	0
sp|O00244|ATOX1_HUMAN	GreenAgNPs_48h_to_WTCellsAgNPs_48h	0.0258809	0.885544	0.999424	0.416667	0
sp|O00244|ATOX1_HUMAN	WTCellsAgNPs_24h_to_WTCellsAgNPs_48h	0.11497	0.551879	0.732315	0.5	0
sp|O00264|PGRC1_HUMAN	ColloidalAgNPs_24h_to_ColloidalAgNPs_48h	0.453577	0.347794	0.965248	0.473958	0.473958
sp|O00264|PGRC1_HUMAN	ColloidalAgNPs_24h_to_GreenAgNPs_24h	-0.20723	0.664851	0.947065	0.380208	0.380208
sp|O00264|PGRC1_HUMAN	ColloidalAgNPs_24h_to_GreenAgNPs_48h	0.458768	0.342441	0.861476	0.473958	0.473958
sp|O00264|PGRC1_HUMAN	ColloidalAgNPs_24h_to_WTCellsAgNPs_24h	-0.214276	0.654245	0.827713	0.432292	0.432292
sp|O00264|PGRC1_HUMAN	ColloidalAgNPs_24h_to_WTCellsAgNPs_48h	0.461914	0.339224	0.916748	0.473958	0.473958
sp|O00264|PGRC1_HUMAN	ColloidalAgNPs_48h_to_GreenAgNPs_24h	-0.660806	0.177189	0.576944	0.447917	0.447917
sp|O00264|PGRC1_HUMAN	ColloidalAgNPs_48h_to_GreenAgNPs_48h	0.00519133	0.991318	0.997353	0.541667	0.541667
sp|O00264|PGRC1_HUMAN	ColloidalAgNPs_48h_to_WTCellsAgNPs_24h	-0.667852	0.172845	0.379073	0.5	0.5
sp|O00264|PGRC1_HUMAN	ColloidalAgNPs_48h_to_WTCellsAgNPs_48h	0.0083376	0.986056	0.998368	0.541667	0.541667
sp|O00264|PGRC1_HUMAN	GreenAgNPs_24h_to_GreenAgNPs_48h	0.665998	0.17398	0.406839	0.447917	0.447917
sp|O00264|PGRC1_HUMAN	GreenAgNPs_24h_to_WTCellsAgNPs_24h	-0.00704578	0.988217	0.994954	0.40625	0.40625
sp|O00264|PGRC1_HUMAN	GreenAgNPs_24h_to_WTCellsAgNPs_48h	0.669144	0.172058	0.410373	0.447917	0.447917
sp|O00264|PGRC1_HUMAN	GreenAgNPs_48h_to_WTCellsAgNPs_24h	-0.673043	0.1697	0.320168	0.5	0.5
sp|O00264|PGRC1_HUMAN	GreenAgNPs_48h_to_WTCellsAgNPs_48h	0.00314627	0.994738	0.999961	0.541667	0.541667
sp|O00264|PGRC1_HUMAN	WTCellsAgNPs_24h_to_WTCellsAgNPs_48h	0.67619	0.167816	0.360019	0.5	0.5
sp|O00267|SPT5H_HUMAN	ColloidalAgNPs_24h_to_ColloidalAgNPs_48h	-0.0159902	0.950841	0.998573	0.586364	0.568182
sp|O00267|SPT5H_HUMAN	ColloidalAgNPs_24h_to_GreenAgNPs_24h	0.132182	0.611598	0.940966	0.584848	0.566667
sp|O00267|SPT5H_HUMAN	ColloidalAgNPs_24h_to_GreenAgNPs_48h	-0.237756	0.364907	0.871334	0.528788	0.510606
sp|O00267|SPT5H_HUMAN	ColloidalAgNPs_24h_to_WTCellsAgNPs_24h	0.258703	0.325212	0.592743	0.628788	0.610606
sp|O00267|SPT5H_HUMAN	ColloidalAgNPs_24h_to_WTCellsAgNPs_48h	0.239219	0.362033	0.916748	0.624242	0.606061
sp|O00267|SPT5H_HUMAN	ColloidalAgNPs_48h_to_GreenAgNPs_24h	0.148172	0.569566	0.842132	0.583333	0.565152
sp|O00267|SPT5H_HUMAN	ColloidalAgNPs_48h_to_GreenAgNPs_48h	-0.221766	0.397339	0.957316	0.527273	0.509091
sp|O00267|SPT5H_HUMAN	ColloidalAgNPs_48h_to_WTCellsAgNPs_24h	0.274693	0.297031	0.518427	0.627273	0.609091
sp|O00267|SPT5H_HUMAN	ColloidalAgNPs_48h_to_WTCellsAgNPs_48h	0.255209	0.331613	0.998368	0.622727	0.604545
sp|O00267|SPT5H_HUMAN	GreenAgNPs_24h_to_GreenAgNPs_48h	-0.369938	0.165275	0.396167	0.525758	0.507576
sp|O00267|SPT5H_HUMAN	GreenAgNPs_24h_to_WTCellsAgNPs_24h	0.126521	0.62683	0.824594	0.625758	0.607576
sp|O00267|SPT5H_HUMAN	GreenAgNPs_24h_to_WTCellsAgNPs_48h	0.107037	0.68055	0.821053	0.621212	0.60303
sp|O00267|SPT5H_HUMAN	GreenAgNPs_48h_to_WTCellsAgNPs_24h	0.496459	0.0680856	0.176731	0.569697	0.551515
sp|O00267|SPT5H_HUMAN	GreenAgNPs_48h_to_WTCellsAgNPs_48h	0.476975	0.0785987	0.999424	0.565152	0.54697
sp|O00267|SPT5H_HUMAN	WTCellsAgNPs_24h_to_WTCellsAgNPs_48h	-0.0194841	0.94012	0.973623	0.665152	0.64697
sp|O00273|DFFA_HUMAN	ColloidalAgNPs_24h_to_ColloidalAgNPs_48h	-0.0317389	0.945541	0.998573	0.431373	0.431373
sp|O00273|DFFA_HUMAN	ColloidalAgNPs_24h_to_GreenAgNPs_24h	0.47362	0.314997	0.845195	0.463235	0.463235
sp|O00273|DFFA_HUMAN	ColloidalAgNPs_24h_to_GreenAgNPs_48h	-0.541469	0.2527	0.84641	0.323529	0.323529
sp|O00273|DFFA_HUMAN	ColloidalAgNPs_24h_to_WTCellsAgNPs_24h	0.473254	0.315361	0.583443	0.492647	0.492647
sp|O00273|DFFA_HUMAN	ColloidalAgNPs_24h_to_WTCellsAgNPs_48h	-0.257782	0.580657	0.953488	0.387255	0.387255
sp|O00273|DFFA_HUMAN	ColloidalAgNPs_48h_to_GreenAgNPs_24h	0.505359	0.284599	0.667796	0.473039	0.473039
sp|O00273|DFFA_HUMAN	ColloidalAgNPs_48h_to_GreenAgNPs_48h	-0.50973	0.280587	0.953297	0.333333	0.333333
sp|O00273|DFFA_HUMAN	ColloidalAgNPs_48h_to_WTCellsAgNPs_24h	0.504993	0.284937	0.503546	0.502451	0.502451
sp|O00273|DFFA_HUMAN	ColloidalAgNPs_48h_to_WTCellsAgNPs_48h	-0.226043	0.627753	0.998368	0.397059	0.397059
sp|O00273|DFFA_HUMAN	GreenAgNPs_24h_to_GreenAgNPs_48h	-1.01509	0.0398698	0.194732	0.365196	0.365196
sp|O00273|DFFA_HUMAN	GreenAgNPs_24h_to_WTCellsAgNPs_24h	-0.000366402	0.999371	0.999422	0.534314	0.534314
sp|O00273|DFFA_HUMAN	GreenAgNPs_24h_to_WTCellsAgNPs_48h	-0.731402	0.127847	0.353573	0.428922	0.428922
sp|O00273|DFFA_HUMAN	GreenAgNPs_48h_to_WTCellsAgNPs_24h	1.01472	0.0399335	0.125062	0.394608	0.394608
sp|O00273|DFFA_HUMAN	GreenAgNPs_48h_to_WTCellsAgNPs_48h	0.283687	0.543595	0.999424	0.289216	0.289216
sp|O00273|DFFA_HUMAN	WTCellsAgNPs_24h_to_WTCellsAgNPs_48h	-0.731036	0.128026	0.306496	0.458333	0.458333
sp|O00299|CLIC1_HUMAN	ColloidalAgNPs_24h_to_ColloidalAgNPs_48h	0.0697659	0.574131	0.993165	0.0740741	0.0740741
sp|O00299|CLIC1_HUMAN	ColloidalAgNPs_24h_to_GreenAgNPs_24h	0.135488	0.280927	0.819343	0.062037	0.062037
sp|O00299|CLIC1_HUMAN	ColloidalAgNPs_24h_to_GreenAgNPs_48h	-0.058453	0.637299	0.963159	0.0601852	0.0601852
sp|O00299|CLIC1_HUMAN	ColloidalAgNPs_24h_to_WTCellsAgNPs_24h	0.178842	0.159543	0.412819	0.062963	0.062963
sp|O00299|CLIC1_HUMAN	ColloidalAgNPs_24h_to_WTCellsAgNPs_48h	-0.132606	0.290957	0.916748	0.0574074	0.0574074
sp|O00299|CLIC1_HUMAN	ColloidalAgNPs_48h_to_GreenAgNPs_24h	0.0657222	0.596339	0.856013	0.0712963	0.0712963
sp|O00299|CLIC1_HUMAN	ColloidalAgNPs_48h_to_GreenAgNPs_48h	-0.128219	0.306725	0.955938	0.0694444	0.0694444
sp|O00299|CLIC1_HUMAN	ColloidalAgNPs_48h_to_WTCellsAgNPs_24h	0.109076	0.382638	0.599139	0.0722222	0.0722222
sp|O00299|CLIC1_HUMAN	ColloidalAgNPs_48h_to_WTCellsAgNPs_48h	-0.202372	0.114157	0.998368	0.0666667	0.0666667
sp|O00299|CLIC1_HUMAN	GreenAgNPs_24h_to_GreenAgNPs_48h	-0.193941	0.128972	0.349985	0.0574074	0.0574074
sp|O00299|CLIC1_HUMAN	GreenAgNPs_24h_to_WTCellsAgNPs_24h	0.0433538	0.726199	0.879302	0.0601852	0.0601852
sp|O00299|CLIC1_HUMAN	GreenAgNPs_24h_to_WTCellsAgNPs_48h	-0.268095	0.0411407	0.206904	0.0546296	0.0546296
sp|O00299|CLIC1_HUMAN	GreenAgNPs_48h_to_WTCellsAgNPs_24h	0.237295	0.067322	0.175668	0.0583333	0.0583333
sp|O00299|CLIC1_HUMAN	GreenAgNPs_48h_to_WTCellsAgNPs_48h	-0.0741535	0.550524	0.999424	0.0527778	0.0527778
sp|O00299|CLIC1_HUMAN	WTCellsAgNPs_24h_to_WTCellsAgNPs_48h	-0.311448	0.0198778	0.102074	0.0555556	0.0555556
sp|O00303|EIF3F_HUMAN	ColloidalAgNPs_24h_to_ColloidalAgNPs_48h	0.0560737	0.57336	0.993165	0.183128	0.183128
sp|O00303|EIF3F_HUMAN	ColloidalAgNPs_24h_to_GreenAgNPs_24h	-0.0832535	0.405635	0.867226	0.134774	0.134774
sp|O00303|EIF3F_HUMAN	ColloidalAgNPs_24h_to_GreenAgNPs_48h	-0.0482404	0.627669	0.959103	0.160494	0.160494
sp|O00303|EIF3F_HUMAN	ColloidalAgNPs_24h_to_WTCellsAgNPs_24h	-0.151877	0.137706	0.382395	0.131687	0.131687
sp|O00303|EIF3F_HUMAN	ColloidalAgNPs_24h_to_WTCellsAgNPs_48h	-0.0885044	0.37727	0.916748	0.162551	0.162551
sp|O00303|EIF3F_HUMAN	ColloidalAgNPs_48h_to_GreenAgNPs_24h	-0.139327	0.171226	0.565822	0.151235	0.151235
sp|O00303|EIF3F_HUMAN	ColloidalAgNPs_48h_to_GreenAgNPs_48h	-0.104314	0.300073	0.955812	0.176955	0.176955
sp|O00303|EIF3F_HUMAN	ColloidalAgNPs_48h_to_WTCellsAgNPs_24h	-0.207951	0.0474965	0.178703	0.148148	0.148148
sp|O00303|EIF3F_HUMAN	ColloidalAgNPs_48h_to_WTCellsAgNPs_48h	-0.144578	0.156467	0.998368	0.179012	0.179012
sp|O00303|EIF3F_HUMAN	GreenAgNPs_24h_to_GreenAgNPs_48h	0.0350131	0.724404	0.857795	0.128601	0.128601
sp|O00303|EIF3F_HUMAN	GreenAgNPs_24h_to_WTCellsAgNPs_24h	-0.0686236	0.491698	0.725494	0.0997942	0.0997942
sp|O00303|EIF3F_HUMAN	GreenAgNPs_24h_to_WTCellsAgNPs_48h	-0.00525094	0.957757	0.980508	0.130658	0.130658
sp|O00303|EIF3F_HUMAN	GreenAgNPs_48h_to_WTCellsAgNPs_24h	-0.103637	0.303129	0.470915	0.125514	0.125514
sp|O00303|EIF3F_HUMAN	GreenAgNPs_48h_to_WTCellsAgNPs_48h	-0.0402641	0.685311	0.999424	0.156379	0.156379
sp|O00303|EIF3F_HUMAN	WTCellsAgNPs_24h_to_WTCellsAgNPs_48h	0.0633727	0.525024	0.710595	0.127572	0.127572
sp|O00308|WWP2_HUMAN	ColloidalAgNPs_24h_to_ColloidalAgNPs_48h	-0.255462	0.66753	0.998573	0.916667	0.0729167
sp|O00308|WWP2_HUMAN	ColloidalAgNPs_24h_to_GreenAgNPs_24h	Inf	NA	0	0.958333	0.0625
sp|O00308|WWP2_HUMAN	ColloidalAgNPs_24h_to_GreenAgNPs_48h	-0.122707	0.79973	0.986675	0.895833	0.104167
sp|O00308|WWP2_HUMAN	ColloidalAgNPs_24h_to_WTCellsAgNPs_24h	-0.35402	0.392183	0.639207	0.822917	0.1875
sp|O00308|WWP2_HUMAN	ColloidalAgNPs_24h_to_WTCellsAgNPs_48h	-0.51723	0.260421	0.9164	0.8125	0.0729167
sp|O00308|WWP2_HUMAN	ColloidalAgNPs_48h_to_GreenAgNPs_24h	Inf	NA	0	0.958333	0.0104167
sp|O00308|WWP2_HUMAN	ColloidalAgNPs_48h_to_GreenAgNPs_48h	0.132754	0.822596	0.979966	0.895833	0.0520833
sp|O00308|WWP2_HUMAN	ColloidalAgNPs_48h_to_WTCellsAgNPs_24h	-0.0985588	0.85229	0.925719	0.822917	0.135417
sp|O00308|WWP2_HUMAN	ColloidalAgNPs_48h_to_WTCellsAgNPs_48h	-0.261769	0.640975	0.998368	0.8125	0.0208333
sp|O00308|WWP2_HUMAN	GreenAgNPs_24h_to_GreenAgNPs_48h	#NAME?	NA	0	0.9375	0.0416667
sp|O00308|WWP2_HUMAN	GreenAgNPs_24h_to_WTCellsAgNPs_24h	#NAME?	NA	0	0.864583	0.125
sp|O00308|WWP2_HUMAN	GreenAgNPs_24h_to_WTCellsAgNPs_48h	#NAME?	NA	0	0.854167	0.0104167
sp|O00308|WWP2_HUMAN	GreenAgNPs_48h_to_WTCellsAgNPs_24h	-0.231313	0.570867	0.710006	0.802083	0.166667
sp|O00308|WWP2_HUMAN	GreenAgNPs_48h_to_WTCellsAgNPs_48h	-0.394523	0.382623	0.999424	0.791667	0.0520833
sp|O00308|WWP2_HUMAN	WTCellsAgNPs_24h_to_WTCellsAgNPs_48h	-0.16321	0.645648	0.80046	0.71875	0.135417
sp|O00330|ODPX_HUMAN	ColloidalAgNPs_24h_to_ColloidalAgNPs_48h	#NAME?	NA	0	0.833333	0
sp|O00330|ODPX_HUMAN	ColloidalAgNPs_24h_to_GreenAgNPs_24h	#NAME?	NA	0	0.777778	0.0277778
sp|O00330|ODPX_HUMAN	ColloidalAgNPs_24h_to_GreenAgNPs_48h	#NAME?	NA	0	0.777778	0.0277778
sp|O00330|ODPX_HUMAN	ColloidalAgNPs_24h_to_WTCellsAgNPs_24h	NA	NA	NA	1	0
sp|O00330|ODPX_HUMAN	ColloidalAgNPs_24h_to_WTCellsAgNPs_48h	#NAME?	NA	0	0.583333	0
sp|O00330|ODPX_HUMAN	ColloidalAgNPs_48h_to_GreenAgNPs_24h	0.516529	0.12003	0.499114	0.611111	0.0277778
sp|O00330|ODPX_HUMAN	ColloidalAgNPs_48h_to_GreenAgNPs_48h	0.504404	0.127835	0.941299	0.611111	0.0277778
sp|O00330|ODPX_HUMAN	ColloidalAgNPs_48h_to_WTCellsAgNPs_24h	Inf	NA	0	0.833333	0
sp|O00330|ODPX_HUMAN	ColloidalAgNPs_48h_to_WTCellsAgNPs_48h	-0.161433	0.572503	0.998368	0.416667	0
sp|O00330|ODPX_HUMAN	GreenAgNPs_24h_to_GreenAgNPs_48h	-0.0121242	0.965035	0.987196	0.555556	0.0555556
sp|O00330|ODPX_HUMAN	GreenAgNPs_24h_to_WTCellsAgNPs_24h	Inf	NA	0	0.777778	0.0277778
sp|O00330|ODPX_HUMAN	GreenAgNPs_24h_to_WTCellsAgNPs_48h	-0.677962	0.0201218	0.151066	0.361111	0.0277778
sp|O00330|ODPX_HUMAN	GreenAgNPs_48h_to_WTCellsAgNPs_24h	Inf	NA	0	0.777778	0.0277778
sp|O00330|ODPX_HUMAN	GreenAgNPs_48h_to_WTCellsAgNPs_48h	-0.665838	0.0218487	0.999424	0.361111	0.0277778
sp|O00330|ODPX_HUMAN	WTCellsAgNPs_24h_to_WTCellsAgNPs_48h	#NAME?	NA	0	0.583333	0
sp|O00401|WASL_HUMAN	ColloidalAgNPs_24h_to_ColloidalAgNPs_48h	-0.196358	0.649638	0.998573	0.784722	0.784722
sp|O00401|WASL_HUMAN	ColloidalAgNPs_24h_to_GreenAgNPs_24h	0.357931	0.409585	0.869107	0.840278	0.840278
sp|O00401|WASL_HUMAN	ColloidalAgNPs_24h_to_GreenAgNPs_48h	0.0564983	0.900657	0.999069	0.826389	0.743056
sp|O00401|WASL_HUMAN	ColloidalAgNPs_24h_to_WTCellsAgNPs_24h	-1.30965	0.00471338	0.105065	0.625	0.625
sp|O00401|WASL_HUMAN	ColloidalAgNPs_24h_to_WTCellsAgNPs_48h	-0.772238	0.0814279	0.883413	0.694444	0.694444
sp|O00401|WASL_HUMAN	ColloidalAgNPs_48h_to_GreenAgNPs_24h	0.55429	0.205278	0.605873	0.819444	0.819444
sp|O00401|WASL_HUMAN	ColloidalAgNPs_48h_to_GreenAgNPs_48h	0.252857	0.577364	0.961251	0.805556	0.722222
sp|O00401|WASL_HUMAN	ColloidalAgNPs_48h_to_WTCellsAgNPs_24h	-1.11329	0.0144282	0.102282	0.604167	0.604167
sp|O00401|WASL_HUMAN	ColloidalAgNPs_48h_to_WTCellsAgNPs_48h	-0.575879	0.188659	0.998368	0.673611	0.673611
sp|O00401|WASL_HUMAN	GreenAgNPs_24h_to_GreenAgNPs_48h	-0.301433	0.506988	0.720804	0.861111	0.777778
sp|O00401|WASL_HUMAN	GreenAgNPs_24h_to_WTCellsAgNPs_24h	-1.66758	0.000526947	0.060574	0.659722	0.659722
sp|O00401|WASL_HUMAN	GreenAgNPs_24h_to_WTCellsAgNPs_48h	-1.13017	0.0131452	0.131264	0.729167	0.729167
sp|O00401|WASL_HUMAN	GreenAgNPs_48h_to_WTCellsAgNPs_24h	-1.36615	0.00491342	0.0311251	0.645833	0.5625
sp|O00401|WASL_HUMAN	GreenAgNPs_48h_to_WTCellsAgNPs_48h	-0.828736	0.0749486	0.999424	0.715278	0.631944
sp|O00401|WASL_HUMAN	WTCellsAgNPs_24h_to_WTCellsAgNPs_48h	0.537414	0.219031	0.425106	0.513889	0.513889
sp|O00410|IPO5_HUMAN	ColloidalAgNPs_24h_to_ColloidalAgNPs_48h	-0.0393222	0.773062	0.998573	0.163029	0.155093
sp|O00410|IPO5_HUMAN	ColloidalAgNPs_24h_to_GreenAgNPs_24h	-0.0444046	0.744774	0.959492	0.160714	0.152778
sp|O00410|IPO5_HUMAN	ColloidalAgNPs_24h_to_GreenAgNPs_48h	-0.00547913	0.967911	0.999069	0.162037	0.154101
sp|O00410|IPO5_HUMAN	ColloidalAgNPs_24h_to_WTCellsAgNPs_24h	-0.135077	0.327921	0.594904	0.142526	0.13459
sp|O00410|IPO5_HUMAN	ColloidalAgNPs_24h_to_WTCellsAgNPs_48h	-0.0892578	0.514786	0.950129	0.15873	0.150794
sp|O00410|IPO5_HUMAN	ColloidalAgNPs_48h_to_GreenAgNPs_24h	-0.00508237	0.970234	0.989284	0.161706	0.15377
sp|O00410|IPO5_HUMAN	ColloidalAgNPs_48h_to_GreenAgNPs_48h	0.0338431	0.803928	0.979966	0.163029	0.155093
sp|O00410|IPO5_HUMAN	ColloidalAgNPs_48h_to_WTCellsAgNPs_24h	-0.095755	0.485058	0.678509	0.143519	0.135582
sp|O00410|IPO5_HUMAN	ColloidalAgNPs_48h_to_WTCellsAgNPs_48h	-0.0499355	0.714409	0.998368	0.159722	0.151786
sp|O00410|IPO5_HUMAN	GreenAgNPs_24h_to_GreenAgNPs_48h	0.0389255	0.775285	0.887312	0.160714	0.152778
sp|O00410|IPO5_HUMAN	GreenAgNPs_24h_to_WTCellsAgNPs_24h	-0.0906726	0.508226	0.736971	0.141204	0.133267
sp|O00410|IPO5_HUMAN	GreenAgNPs_24h_to_WTCellsAgNPs_48h	-0.0448532	0.742294	0.861706	0.157407	0.149471
sp|O00410|IPO5_HUMAN	GreenAgNPs_48h_to_WTCellsAgNPs_24h	-0.129598	0.34741	0.515316	0.142526	0.13459
sp|O00410|IPO5_HUMAN	GreenAgNPs_48h_to_WTCellsAgNPs_48h	-0.0837786	0.540635	0.999424	0.15873	0.150794
sp|O00410|IPO5_HUMAN	WTCellsAgNPs_24h_to_WTCellsAgNPs_48h	0.0458194	0.736963	0.860342	0.13922	0.131283
sp|O00422|SAP18_HUMAN	ColloidalAgNPs_24h_to_ColloidalAgNPs_48h	0.0506559	0.891224	0.998573	0.637821	0.445513
sp|O00422|SAP18_HUMAN	ColloidalAgNPs_24h_to_GreenAgNPs_24h	-0.87805	0.0237053	0.663031	0.548077	0.355769
sp|O00422|SAP18_HUMAN	ColloidalAgNPs_24h_to_GreenAgNPs_48h	0.330526	0.397868	0.885412	0.676282	0.416667
sp|O00422|SAP18_HUMAN	ColloidalAgNPs_24h_to_WTCellsAgNPs_24h	-0.971773	0.0175435	0.151398	0.608974	0.349359
sp|O00422|SAP18_HUMAN	ColloidalAgNPs_24h_to_WTCellsAgNPs_48h	0.0641641	0.862489	0.982353	0.653846	0.461538
sp|O00422|SAP18_HUMAN	ColloidalAgNPs_48h_to_GreenAgNPs_24h	-0.928706	0.0173073	0.259155	0.557692	0.365385
sp|O00422|SAP18_HUMAN	ColloidalAgNPs_48h_to_GreenAgNPs_48h	0.27987	0.473269	0.957316	0.685897	0.426282
sp|O00422|SAP18_HUMAN	ColloidalAgNPs_48h_to_WTCellsAgNPs_24h	-1.02243	0.0129085	0.0973275	0.61859	0.358974
sp|O00422|SAP18_HUMAN	ColloidalAgNPs_48h_to_WTCellsAgNPs_48h	0.0135083	0.970904	0.998368	0.663462	0.471154
sp|O00422|SAP18_HUMAN	GreenAgNPs_24h_to_GreenAgNPs_48h	1.20858	0.00396767	0.0669584	0.596154	0.336538
sp|O00422|SAP18_HUMAN	GreenAgNPs_24h_to_WTCellsAgNPs_24h	-0.0937229	0.809429	0.916471	0.528846	0.269231
sp|O00422|SAP18_HUMAN	GreenAgNPs_24h_to_WTCellsAgNPs_48h	0.942215	0.0158937	0.136398	0.573718	0.38141
sp|O00422|SAP18_HUMAN	GreenAgNPs_48h_to_WTCellsAgNPs_24h	-1.3023	0.0030859	0.0237188	0.657051	0.330128
sp|O00422|SAP18_HUMAN	GreenAgNPs_48h_to_WTCellsAgNPs_48h	-0.266362	0.494699	0.999424	0.701923	0.442308
sp|O00422|SAP18_HUMAN	WTCellsAgNPs_24h_to_WTCellsAgNPs_48h	1.03594	0.0118811	0.0768326	0.634615	0.375
sp|O00425|IF2B3_HUMAN	ColloidalAgNPs_24h_to_ColloidalAgNPs_48h	-0.438251	0.0480025	0.683366	0.221354	0.205729
sp|O00425|IF2B3_HUMAN	ColloidalAgNPs_24h_to_GreenAgNPs_24h	0.0874395	0.677078	0.948885	0.286458	0.270833
sp|O00425|IF2B3_HUMAN	ColloidalAgNPs_24h_to_GreenAgNPs_48h	-0.336964	0.120192	0.753524	0.25	0.234375
sp|O00425|IF2B3_HUMAN	ColloidalAgNPs_24h_to_WTCellsAgNPs_24h	-0.200039	0.345656	0.603932	0.279948	0.264323
sp|O00425|IF2B3_HUMAN	ColloidalAgNPs_24h_to_WTCellsAgNPs_48h	-0.39337	0.0729653	0.876145	0.227865	0.21224
sp|O00425|IF2B3_HUMAN	ColloidalAgNPs_48h_to_GreenAgNPs_24h	0.525691	0.0203105	0.269472	0.239583	0.223958
sp|O00425|IF2B3_HUMAN	ColloidalAgNPs_48h_to_GreenAgNPs_48h	0.101287	0.629805	0.966818	0.203125	0.1875
sp|O00425|IF2B3_HUMAN	ColloidalAgNPs_48h_to_WTCellsAgNPs_24h	0.238212	0.263894	0.481793	0.233073	0.217448
sp|O00425|IF2B3_HUMAN	ColloidalAgNPs_48h_to_WTCellsAgNPs_48h	0.044881	0.830433	0.998368	0.18099	0.165365
sp|O00425|IF2B3_HUMAN	GreenAgNPs_24h_to_GreenAgNPs_48h	-0.424404	0.0547241	0.22305	0.268229	0.252604
sp|O00425|IF2B3_HUMAN	GreenAgNPs_24h_to_WTCellsAgNPs_24h	-0.287479	0.180955	0.43135	0.298177	0.282552
sp|O00425|IF2B3_HUMAN	GreenAgNPs_24h_to_WTCellsAgNPs_48h	-0.48081	0.0317893	0.181662	0.246094	0.230469
sp|O00425|IF2B3_HUMAN	GreenAgNPs_48h_to_WTCellsAgNPs_24h	0.136925	0.515801	0.662524	0.261719	0.246094
sp|O00425|IF2B3_HUMAN	GreenAgNPs_48h_to_WTCellsAgNPs_48h	-0.056406	0.787903	0.999424	0.209635	0.19401
sp|O00425|IF2B3_HUMAN	WTCellsAgNPs_24h_to_WTCellsAgNPs_48h	-0.193331	0.361679	0.574039	0.239583	0.223958
sp|O00429|DNM1L_HUMAN	ColloidalAgNPs_24h_to_ColloidalAgNPs_48h	-0.17467	0.107818	0.820427	0.174366	0.168931
sp|O00429|DNM1L_HUMAN	ColloidalAgNPs_24h_to_GreenAgNPs_24h	-0.0143385	0.891053	0.991077	0.188406	0.182971
sp|O00429|DNM1L_HUMAN	ColloidalAgNPs_24h_to_GreenAgNPs_48h	-0.0630522	0.548903	0.930707	0.205616	0.200181
sp|O00429|DNM1L_HUMAN	ColloidalAgNPs_24h_to_WTCellsAgNPs_24h	-0.0880431	0.404849	0.649923	0.187047	0.181612
sp|O00429|DNM1L_HUMAN	ColloidalAgNPs_24h_to_WTCellsAgNPs_48h	-0.129103	0.227002	0.9164	0.19067	0.185236
sp|O00429|DNM1L_HUMAN	ColloidalAgNPs_48h_to_GreenAgNPs_24h	0.160331	0.137728	0.517187	0.172554	0.16712
sp|O00429|DNM1L_HUMAN	ColloidalAgNPs_48h_to_GreenAgNPs_48h	0.111618	0.293776	0.953297	0.189764	0.18433
sp|O00429|DNM1L_HUMAN	ColloidalAgNPs_48h_to_WTCellsAgNPs_24h	0.0866269	0.412303	0.621858	0.171196	0.165761
sp|O00429|DNM1L_HUMAN	ColloidalAgNPs_48h_to_WTCellsAgNPs_48h	0.0455668	0.664117	0.998368	0.174819	0.169384
sp|O00429|DNM1L_HUMAN	GreenAgNPs_24h_to_GreenAgNPs_48h	-0.0487136	0.642614	0.810817	0.203804	0.19837
sp|O00429|DNM1L_HUMAN	GreenAgNPs_24h_to_WTCellsAgNPs_24h	-0.0737046	0.484317	0.720592	0.185236	0.179801
sp|O00429|DNM1L_HUMAN	GreenAgNPs_24h_to_WTCellsAgNPs_48h	-0.114765	0.280798	0.519644	0.188859	0.183424
sp|O00429|DNM1L_HUMAN	GreenAgNPs_48h_to_WTCellsAgNPs_24h	-0.0249909	0.811415	0.887548	0.202446	0.197011
sp|O00429|DNM1L_HUMAN	GreenAgNPs_48h_to_WTCellsAgNPs_48h	-0.066051	0.530263	0.999424	0.206069	0.200634
sp|O00429|DNM1L_HUMAN	WTCellsAgNPs_24h_to_WTCellsAgNPs_48h	-0.0410601	0.695439	0.834045	0.1875	0.182065
sp|O00442|RTCA_HUMAN	ColloidalAgNPs_24h_to_ColloidalAgNPs_48h	-0.127192	0.631336	0.998573	0.205	0.185
sp|O00442|RTCA_HUMAN	ColloidalAgNPs_24h_to_GreenAgNPs_24h	0.124198	0.639338	0.947065	0.203333	0.183333
sp|O00442|RTCA_HUMAN	ColloidalAgNPs_24h_to_GreenAgNPs_48h	-0.224488	0.400258	0.885412	0.148333	0.128333
sp|O00442|RTCA_HUMAN	ColloidalAgNPs_24h_to_WTCellsAgNPs_24h	0.12565	0.63545	0.817605	0.23	0.21
sp|O00442|RTCA_HUMAN	ColloidalAgNPs_24h_to_WTCellsAgNPs_48h	-0.233066	0.382866	0.916748	0.148333	0.128333
sp|O00442|RTCA_HUMAN	ColloidalAgNPs_48h_to_GreenAgNPs_24h	0.25139	0.347422	0.712296	0.225	0.205
sp|O00442|RTCA_HUMAN	ColloidalAgNPs_48h_to_GreenAgNPs_48h	-0.0972961	0.713201	0.978993	0.17	0.15
sp|O00442|RTCA_HUMAN	ColloidalAgNPs_48h_to_WTCellsAgNPs_24h	0.252842	0.344713	0.56482	0.251667	0.231667
sp|O00442|RTCA_HUMAN	ColloidalAgNPs_48h_to_WTCellsAgNPs_48h	-0.105874	0.689286	0.998368	0.17	0.15
sp|O00442|RTCA_HUMAN	GreenAgNPs_24h_to_GreenAgNPs_48h	-0.348686	0.197482	0.432077	0.168333	0.148333
sp|O00442|RTCA_HUMAN	GreenAgNPs_24h_to_WTCellsAgNPs_24h	0.00145231	0.995614	0.997992	0.25	0.23
sp|O00442|RTCA_HUMAN	GreenAgNPs_24h_to_WTCellsAgNPs_48h	-0.357264	0.187182	0.424809	0.168333	0.148333
sp|O00442|RTCA_HUMAN	GreenAgNPs_48h_to_WTCellsAgNPs_24h	0.350138	0.195708	0.352757	0.195	0.175
sp|O00442|RTCA_HUMAN	GreenAgNPs_48h_to_WTCellsAgNPs_48h	-0.00857781	0.9741	0.999424	0.113333	0.0933333
sp|O00442|RTCA_HUMAN	WTCellsAgNPs_24h_to_WTCellsAgNPs_48h	-0.358716	0.185482	0.385174	0.195	0.175
sp|O00469|PLOD2_HUMAN	ColloidalAgNPs_24h_to_ColloidalAgNPs_48h	-0.131779	0.714927	0.998573	0.597222	0.513889
sp|O00469|PLOD2_HUMAN	ColloidalAgNPs_24h_to_GreenAgNPs_24h	0.286715	0.430024	0.875225	0.631944	0.548611
sp|O00469|PLOD2_HUMAN	ColloidalAgNPs_24h_to_GreenAgNPs_48h	0.0924007	0.79768	0.986675	0.618056	0.534722
sp|O00469|PLOD2_HUMAN	ColloidalAgNPs_24h_to_WTCellsAgNPs_24h	-0.74087	0.051471	0.234557	0.479167	0.395833
sp|O00469|PLOD2_HUMAN	ColloidalAgNPs_24h_to_WTCellsAgNPs_48h	-0.195379	0.588988	0.953488	0.583333	0.5
sp|O00469|PLOD2_HUMAN	ColloidalAgNPs_48h_to_GreenAgNPs_24h	0.418493	0.253992	0.643171	0.631944	0.548611
sp|O00469|PLOD2_HUMAN	ColloidalAgNPs_48h_to_GreenAgNPs_48h	0.224179	0.535823	0.957316	0.618056	0.534722
sp|O00469|PLOD2_HUMAN	ColloidalAgNPs_48h_to_WTCellsAgNPs_24h	-0.609092	0.1035	0.281794	0.479167	0.395833
sp|O00469|PLOD2_HUMAN	ColloidalAgNPs_48h_to_WTCellsAgNPs_48h	-0.0635998	0.859874	0.998368	0.583333	0.5
sp|O00469|PLOD2_HUMAN	GreenAgNPs_24h_to_GreenAgNPs_48h	-0.194314	0.591003	0.776147	0.652778	0.569444
sp|O00469|PLOD2_HUMAN	GreenAgNPs_24h_to_WTCellsAgNPs_24h	-1.02759	0.00968198	0.147853	0.513889	0.430556
sp|O00469|PLOD2_HUMAN	GreenAgNPs_24h_to_WTCellsAgNPs_48h	-0.482093	0.191414	0.429585	0.618056	0.534722
sp|O00469|PLOD2_HUMAN	GreenAgNPs_48h_to_WTCellsAgNPs_24h	-0.833271	0.0306116	0.104511	0.5	0.416667
sp|O00469|PLOD2_HUMAN	GreenAgNPs_48h_to_WTCellsAgNPs_48h	-0.287779	0.428344	0.999424	0.604167	0.520833
sp|O00469|PLOD2_HUMAN	WTCellsAgNPs_24h_to_WTCellsAgNPs_48h	0.545492	0.141938	0.324831	0.465278	0.381944
sp|O00483|NDUA4_HUMAN	ColloidalAgNPs_24h_to_ColloidalAgNPs_48h	0.0920725	0.712037	0.998573	0.333333	0
sp|O00483|NDUA4_HUMAN	ColloidalAgNPs_24h_to_GreenAgNPs_24h	-0.0518984	0.801727	0.978812	0.0833333	0
sp|O00483|NDUA4_HUMAN	ColloidalAgNPs_24h_to_GreenAgNPs_48h	-0.228721	0.273769	0.852738	0.0833333	0
sp|O00483|NDUA4_HUMAN	ColloidalAgNPs_24h_to_WTCellsAgNPs_24h	-0.0531937	0.796892	0.908521	0.0833333	0
sp|O00483|NDUA4_HUMAN	ColloidalAgNPs_24h_to_WTCellsAgNPs_48h	-0.497839	0.0221295	0.679999	0.0833333	0
sp|O00483|NDUA4_HUMAN	ColloidalAgNPs_48h_to_GreenAgNPs_24h	-0.143971	0.551947	0.8341	0.25	0
sp|O00483|NDUA4_HUMAN	ColloidalAgNPs_48h_to_GreenAgNPs_48h	-0.320794	0.190922	0.953297	0.25	0
sp|O00483|NDUA4_HUMAN	ColloidalAgNPs_48h_to_WTCellsAgNPs_24h	-0.145266	0.5484	0.727673	0.25	0
sp|O00483|NDUA4_HUMAN	ColloidalAgNPs_48h_to_WTCellsAgNPs_48h	-0.589912	0.0204196	0.998368	0.25	0
sp|O00483|NDUA4_HUMAN	GreenAgNPs_24h_to_GreenAgNPs_48h	-0.176823	0.372971	0.612153	0	0
sp|O00483|NDUA4_HUMAN	GreenAgNPs_24h_to_WTCellsAgNPs_24h	-0.00129529	0.994752	0.997992	0	0
sp|O00483|NDUA4_HUMAN	GreenAgNPs_24h_to_WTCellsAgNPs_48h	-0.445941	0.0306293	0.179651	0	0
sp|O00483|NDUA4_HUMAN	GreenAgNPs_48h_to_WTCellsAgNPs_24h	0.175527	0.37643	0.540325	0	0
sp|O00483|NDUA4_HUMAN	GreenAgNPs_48h_to_WTCellsAgNPs_48h	-0.269118	0.17942	0.999424	0	0
sp|O00483|NDUA4_HUMAN	WTCellsAgNPs_24h_to_WTCellsAgNPs_48h	-0.444645	0.0310747	0.130892	0	0
sp|O00487|PSDE_HUMAN	ColloidalAgNPs_24h_to_ColloidalAgNPs_48h	-0.012852	0.937077	0.998573	0.355023	0.341324
sp|O00487|PSDE_HUMAN	ColloidalAgNPs_24h_to_GreenAgNPs_24h	-0.0566799	0.728145	0.956281	0.323059	0.309361
sp|O00487|PSDE_HUMAN	ColloidalAgNPs_24h_to_GreenAgNPs_48h	-0.161782	0.326936	0.861476	0.342466	0.328767
sp|O00487|PSDE_HUMAN	ColloidalAgNPs_24h_to_WTCellsAgNPs_24h	-0.0595403	0.715059	0.863553	0.324201	0.310502
sp|O00487|PSDE_HUMAN	ColloidalAgNPs_24h_to_WTCellsAgNPs_48h	0.0380217	0.815458	0.975593	0.365297	0.351598
sp|O00487|PSDE_HUMAN	ColloidalAgNPs_48h_to_GreenAgNPs_24h	-0.0438279	0.787958	0.927717	0.33105	0.317352
sp|O00487|PSDE_HUMAN	ColloidalAgNPs_48h_to_GreenAgNPs_48h	-0.14893	0.365845	0.957316	0.350457	0.336758
sp|O00487|PSDE_HUMAN	ColloidalAgNPs_48h_to_WTCellsAgNPs_24h	-0.0466883	0.774512	0.877248	0.332192	0.318493
sp|O00487|PSDE_HUMAN	ColloidalAgNPs_48h_to_WTCellsAgNPs_48h	0.0508736	0.754972	0.998368	0.373288	0.359589
sp|O00487|PSDE_HUMAN	GreenAgNPs_24h_to_GreenAgNPs_48h	-0.105102	0.520953	0.730194	0.318493	0.304795
sp|O00487|PSDE_HUMAN	GreenAgNPs_24h_to_WTCellsAgNPs_24h	-0.00286038	0.985981	0.993707	0.300228	0.28653
sp|O00487|PSDE_HUMAN	GreenAgNPs_24h_to_WTCellsAgNPs_48h	0.0947016	0.562593	0.744764	0.341324	0.327626
sp|O00487|PSDE_HUMAN	GreenAgNPs_48h_to_WTCellsAgNPs_24h	0.102242	0.532232	0.675144	0.319635	0.305936
sp|O00487|PSDE_HUMAN	GreenAgNPs_48h_to_WTCellsAgNPs_48h	0.199803	0.22925	0.999424	0.360731	0.347032
sp|O00487|PSDE_HUMAN	WTCellsAgNPs_24h_to_WTCellsAgNPs_48h	0.097562	0.550969	0.7318	0.342466	0.328767
sp|O00505|IMA4_HUMAN	ColloidalAgNPs_24h_to_ColloidalAgNPs_48h	0.114582	0.56634	0.993165	0.261905	0.119048
sp|O00505|IMA4_HUMAN	ColloidalAgNPs_24h_to_GreenAgNPs_24h	-0.0777305	0.696536	0.951719	0.241071	0.0982143
sp|O00505|IMA4_HUMAN	ColloidalAgNPs_24h_to_GreenAgNPs_48h	0.0201289	0.919394	0.999069	0.25	0.107143
sp|O00505|IMA4_HUMAN	ColloidalAgNPs_24h_to_WTCellsAgNPs_24h	-0.141533	0.479806	0.710723	0.241071	0.0982143
sp|O00505|IMA4_HUMAN	ColloidalAgNPs_24h_to_WTCellsAgNPs_48h	-0.0904915	0.650059	0.954427	0.258929	0.116071
sp|O00505|IMA4_HUMAN	ColloidalAgNPs_48h_to_GreenAgNPs_24h	-0.192312	0.339834	0.707594	0.241071	0.0982143
sp|O00505|IMA4_HUMAN	ColloidalAgNPs_48h_to_GreenAgNPs_48h	-0.0944527	0.635917	0.966818	0.25	0.107143
sp|O00505|IMA4_HUMAN	ColloidalAgNPs_48h_to_WTCellsAgNPs_24h	-0.256115	0.208064	0.419373	0.241071	0.0982143
sp|O00505|IMA4_HUMAN	ColloidalAgNPs_48h_to_WTCellsAgNPs_48h	-0.205073	0.309601	0.998368	0.258929	0.116071
sp|O00505|IMA4_HUMAN	GreenAgNPs_24h_to_GreenAgNPs_48h	0.0978594	0.623867	0.796687	0.229167	0.0863095
sp|O00505|IMA4_HUMAN	GreenAgNPs_24h_to_WTCellsAgNPs_24h	-0.0638027	0.748706	0.888207	0.220238	0.077381
sp|O00505|IMA4_HUMAN	GreenAgNPs_24h_to_WTCellsAgNPs_48h	-0.012761	0.948842	0.974449	0.238095	0.0952381
sp|O00505|IMA4_HUMAN	GreenAgNPs_48h_to_WTCellsAgNPs_24h	-0.161662	0.420595	0.580092	0.229167	0.0863095
sp|O00505|IMA4_HUMAN	GreenAgNPs_48h_to_WTCellsAgNPs_48h	-0.11062	0.579716	0.999424	0.247024	0.104167
sp|O00505|IMA4_HUMAN	WTCellsAgNPs_24h_to_WTCellsAgNPs_48h	0.0510417	0.797635	0.89788	0.238095	0.0952381
sp|O00541|PESC_HUMAN	ColloidalAgNPs_24h_to_ColloidalAgNPs_48h	0.329897	0.228061	0.920271	0.352642	0.340447
sp|O00541|PESC_HUMAN	ColloidalAgNPs_24h_to_GreenAgNPs_24h	-0.14065	0.601208	0.935058	0.27439	0.262195
sp|O00541|PESC_HUMAN	ColloidalAgNPs_24h_to_GreenAgNPs_48h	0.42281	0.127148	0.754019	0.351626	0.339431
sp|O00541|PESC_HUMAN	ColloidalAgNPs_24h_to_WTCellsAgNPs_24h	-0.444929	0.109636	0.33911	0.314024	0.301829
sp|O00541|PESC_HUMAN	ColloidalAgNPs_24h_to_WTCellsAgNPs_48h	0.406691	0.14135	0.9164	0.362805	0.35061
sp|O00541|PESC_HUMAN	ColloidalAgNPs_48h_to_GreenAgNPs_24h	-0.470547	0.0919764	0.458556	0.316057	0.303862
sp|O00541|PESC_HUMAN	ColloidalAgNPs_48h_to_GreenAgNPs_48h	0.092913	0.729325	0.979106	0.393293	0.381098
sp|O00541|PESC_HUMAN	ColloidalAgNPs_48h_to_WTCellsAgNPs_24h	-0.774826	0.00892831	0.0841117	0.355691	0.343496
sp|O00541|PESC_HUMAN	ColloidalAgNPs_48h_to_WTCellsAgNPs_48h	0.0767939	0.774765	0.998368	0.404472	0.392276
sp|O00541|PESC_HUMAN	GreenAgNPs_24h_to_GreenAgNPs_48h	0.56346	0.0470955	0.210451	0.315041	0.302846
sp|O00541|PESC_HUMAN	GreenAgNPs_24h_to_WTCellsAgNPs_24h	-0.304279	0.264799	0.522151	0.277439	0.265244
sp|O00541|PESC_HUMAN	GreenAgNPs_24h_to_WTCellsAgNPs_48h	0.547341	0.0530717	0.233591	0.32622	0.314024
sp|O00541|PESC_HUMAN	GreenAgNPs_48h_to_WTCellsAgNPs_24h	-0.867739	0.00413926	0.0280154	0.354675	0.34248
sp|O00541|PESC_HUMAN	GreenAgNPs_48h_to_WTCellsAgNPs_48h	-0.0161191	0.952052	0.999424	0.403455	0.39126
sp|O00541|PESC_HUMAN	WTCellsAgNPs_24h_to_WTCellsAgNPs_48h	0.85162	0.00473439	0.0482258	0.365854	0.353659
sp|O00560|SDCB1_HUMAN	ColloidalAgNPs_24h_to_ColloidalAgNPs_48h	-0.0110839	0.961059	0.998573	0.408333	0.408333
sp|O00560|SDCB1_HUMAN	ColloidalAgNPs_24h_to_GreenAgNPs_24h	-0.437774	0.066239	0.687398	0.330556	0.330556
sp|O00560|SDCB1_HUMAN	ColloidalAgNPs_24h_to_GreenAgNPs_48h	-0.122366	0.591379	0.948928	0.4	0.4
sp|O00560|SDCB1_HUMAN	ColloidalAgNPs_24h_to_WTCellsAgNPs_24h	-0.0165252	0.941973	0.973079	0.438889	0.438889
sp|O00560|SDCB1_HUMAN	ColloidalAgNPs_24h_to_WTCellsAgNPs_48h	-0.0469884	0.836114	0.978928	0.408333	0.408333
sp|O00560|SDCB1_HUMAN	ColloidalAgNPs_48h_to_GreenAgNPs_24h	-0.42669	0.0727582	0.425771	0.322222	0.322222
sp|O00560|SDCB1_HUMAN	ColloidalAgNPs_48h_to_GreenAgNPs_48h	-0.111282	0.625156	0.966818	0.391667	0.391667
sp|O00560|SDCB1_HUMAN	ColloidalAgNPs_48h_to_WTCellsAgNPs_24h	-0.00544134	0.980877	0.991736	0.430556	0.430556
sp|O00560|SDCB1_HUMAN	ColloidalAgNPs_48h_to_WTCellsAgNPs_48h	-0.0359046	0.87437	0.998368	0.4	0.4
sp|O00560|SDCB1_HUMAN	GreenAgNPs_24h_to_GreenAgNPs_48h	0.315407	0.175921	0.409843	0.313889	0.313889
sp|O00560|SDCB1_HUMAN	GreenAgNPs_24h_to_WTCellsAgNPs_24h	0.421248	0.0761624	0.295499	0.352778	0.352778
sp|O00560|SDCB1_HUMAN	GreenAgNPs_24h_to_WTCellsAgNPs_48h	0.390785	0.0979371	0.307133	0.322222	0.322222
sp|O00560|SDCB1_HUMAN	GreenAgNPs_48h_to_WTCellsAgNPs_24h	0.105841	0.642062	0.764194	0.422222	0.422222
sp|O00560|SDCB1_HUMAN	GreenAgNPs_48h_to_WTCellsAgNPs_48h	0.0753778	0.740241	0.999424	0.391667	0.391667
sp|O00560|SDCB1_HUMAN	WTCellsAgNPs_24h_to_WTCellsAgNPs_48h	-0.0304632	0.893275	0.953807	0.430556	0.430556
sp|O00566|MPP10_HUMAN	ColloidalAgNPs_24h_to_ColloidalAgNPs_48h	-0.0794907	0.787928	0.998573	0.498366	0.498366
sp|O00566|MPP10_HUMAN	ColloidalAgNPs_24h_to_GreenAgNPs_24h	0.00452532	0.987769	0.996218	0.486928	0.486928
sp|O00566|MPP10_HUMAN	ColloidalAgNPs_24h_to_GreenAgNPs_48h	-0.278855	0.350833	0.862911	0.472222	0.472222
sp|O00566|MPP10_HUMAN	ColloidalAgNPs_24h_to_WTCellsAgNPs_24h	-0.0721408	0.807096	0.912796	0.514706	0.514706
sp|O00566|MPP10_HUMAN	ColloidalAgNPs_24h_to_WTCellsAgNPs_48h	-0.207413	0.485323	0.950129	0.495098	0.495098
sp|O00566|MPP10_HUMAN	ColloidalAgNPs_48h_to_GreenAgNPs_24h	0.084016	0.776195	0.925869	0.47549	0.47549
sp|O00566|MPP10_HUMAN	ColloidalAgNPs_48h_to_GreenAgNPs_48h	-0.199364	0.502196	0.957316	0.460784	0.460784
sp|O00566|MPP10_HUMAN	ColloidalAgNPs_48h_to_WTCellsAgNPs_24h	0.00734986	0.980136	0.991634	0.503268	0.503268
sp|O00566|MPP10_HUMAN	ColloidalAgNPs_48h_to_WTCellsAgNPs_48h	-0.127922	0.665601	0.998368	0.48366	0.48366
sp|O00566|MPP10_HUMAN	GreenAgNPs_24h_to_GreenAgNPs_48h	-0.28338	0.343263	0.584748	0.449346	0.449346
sp|O00566|MPP10_HUMAN	GreenAgNPs_24h_to_WTCellsAgNPs_24h	-0.0766661	0.795279	0.909288	0.49183	0.49183
sp|O00566|MPP10_HUMAN	GreenAgNPs_24h_to_WTCellsAgNPs_48h	-0.211938	0.475985	0.688249	0.472222	0.472222
sp|O00566|MPP10_HUMAN	GreenAgNPs_48h_to_WTCellsAgNPs_24h	0.206714	0.486776	0.641364	0.477124	0.477124
sp|O00566|MPP10_HUMAN	GreenAgNPs_48h_to_WTCellsAgNPs_48h	0.0714417	0.808926	0.999424	0.457516	0.457516
sp|O00566|MPP10_HUMAN	WTCellsAgNPs_24h_to_WTCellsAgNPs_48h	-0.135272	0.647755	0.801152	0.5	0.5
sp|O00567|NOP56_HUMAN	ColloidalAgNPs_24h_to_ColloidalAgNPs_48h	-0.040238	0.90065	0.998573	0.253623	0.231884
sp|O00567|NOP56_HUMAN	ColloidalAgNPs_24h_to_GreenAgNPs_24h	-0.17755	0.583263	0.92993	0.255435	0.233696
sp|O00567|NOP56_HUMAN	ColloidalAgNPs_24h_to_GreenAgNPs_48h	0.337168	0.302747	0.852738	0.32971	0.307971
sp|O00567|NOP56_HUMAN	ColloidalAgNPs_24h_to_WTCellsAgNPs_24h	-0.854232	0.0150315	0.140858	0.222222	0.200483
sp|O00567|NOP56_HUMAN	ColloidalAgNPs_24h_to_WTCellsAgNPs_48h	-0.00332309	0.991772	0.998792	0.292874	0.271135
sp|O00567|NOP56_HUMAN	ColloidalAgNPs_48h_to_GreenAgNPs_24h	-0.137312	0.670824	0.895506	0.228865	0.207126
sp|O00567|NOP56_HUMAN	ColloidalAgNPs_48h_to_GreenAgNPs_48h	0.377406	0.250446	0.953297	0.30314	0.281401
sp|O00567|NOP56_HUMAN	ColloidalAgNPs_48h_to_WTCellsAgNPs_24h	-0.813994	0.0196291	0.118388	0.195652	0.173913
sp|O00567|NOP56_HUMAN	ColloidalAgNPs_48h_to_WTCellsAgNPs_48h	0.0369149	0.908814	0.998368	0.266304	0.244565
sp|O00567|NOP56_HUMAN	GreenAgNPs_24h_to_GreenAgNPs_48h	0.514717	0.122701	0.343779	0.304952	0.283213
sp|O00567|NOP56_HUMAN	GreenAgNPs_24h_to_WTCellsAgNPs_24h	-0.676682	0.0472929	0.259483	0.197464	0.175725
sp|O00567|NOP56_HUMAN	GreenAgNPs_24h_to_WTCellsAgNPs_48h	0.174227	0.590273	0.763901	0.268116	0.246377
sp|O00567|NOP56_HUMAN	GreenAgNPs_48h_to_WTCellsAgNPs_24h	-1.1914	0.00146961	0.0158656	0.271739	0.25
sp|O00567|NOP56_HUMAN	GreenAgNPs_48h_to_WTCellsAgNPs_48h	-0.340491	0.298148	0.999424	0.342391	0.320652
sp|O00567|NOP56_HUMAN	WTCellsAgNPs_24h_to_WTCellsAgNPs_48h	0.850909	0.0153685	0.0888751	0.234903	0.213164
sp|O00571|DDX3X_HUMAN	ColloidalAgNPs_24h_to_ColloidalAgNPs_48h	0.0239806	0.851592	0.998573	0.123737	0.123737
sp|O00571|DDX3X_HUMAN	ColloidalAgNPs_24h_to_GreenAgNPs_24h	-0.141347	0.277974	0.818932	0.128788	0.128788
sp|O00571|DDX3X_HUMAN	ColloidalAgNPs_24h_to_GreenAgNPs_48h	0.208564	0.116139	0.747837	0.15404	0.15404
sp|O00571|DDX3X_HUMAN	ColloidalAgNPs_24h_to_WTCellsAgNPs_24h	0.00670302	0.958275	0.981799	0.159091	0.159091
sp|O00571|DDX3X_HUMAN	ColloidalAgNPs_24h_to_WTCellsAgNPs_48h	0.131801	0.310687	0.916748	0.156566	0.156566
sp|O00571|DDX3X_HUMAN	ColloidalAgNPs_48h_to_GreenAgNPs_24h	-0.165328	0.207166	0.607973	0.106061	0.106061
sp|O00571|DDX3X_HUMAN	ColloidalAgNPs_48h_to_GreenAgNPs_48h	0.184584	0.161279	0.941808	0.131313	0.131313
sp|O00571|DDX3X_HUMAN	ColloidalAgNPs_48h_to_WTCellsAgNPs_24h	-0.0172776	0.89275	0.948662	0.136364	0.136364
sp|O00571|DDX3X_HUMAN	ColloidalAgNPs_48h_to_WTCellsAgNPs_48h	0.10782	0.404677	0.998368	0.133838	0.133838
sp|O00571|DDX3X_HUMAN	GreenAgNPs_24h_to_GreenAgNPs_48h	0.349912	0.0126377	0.120887	0.136364	0.136364
sp|O00571|DDX3X_HUMAN	GreenAgNPs_24h_to_WTCellsAgNPs_24h	0.14805	0.256572	0.513618	0.141414	0.141414
sp|O00571|DDX3X_HUMAN	GreenAgNPs_24h_to_WTCellsAgNPs_48h	0.273148	0.0443447	0.216534	0.138889	0.138889
sp|O00571|DDX3X_HUMAN	GreenAgNPs_48h_to_WTCellsAgNPs_24h	-0.201861	0.127527	0.266693	0.166667	0.166667
sp|O00571|DDX3X_HUMAN	GreenAgNPs_48h_to_WTCellsAgNPs_48h	-0.0767634	0.551075	0.999424	0.164141	0.164141
sp|O00571|DDX3X_HUMAN	WTCellsAgNPs_24h_to_WTCellsAgNPs_48h	0.125098	0.33525	0.548831	0.169192	0.169192
sp|O00592|PODXL_HUMAN	ColloidalAgNPs_24h_to_ColloidalAgNPs_48h	0.0476353	0.87104	0.998573	0.233974	0.233974
sp|O00592|PODXL_HUMAN	ColloidalAgNPs_24h_to_GreenAgNPs_24h	0.129834	0.658919	0.947065	0.227564	0.227564
sp|O00592|PODXL_HUMAN	ColloidalAgNPs_24h_to_GreenAgNPs_48h	0.112944	0.7008	0.967571	0.233974	0.233974
sp|O00592|PODXL_HUMAN	ColloidalAgNPs_24h_to_WTCellsAgNPs_24h	0.228471	0.439928	0.678684	0.301282	0.301282
sp|O00592|PODXL_HUMAN	ColloidalAgNPs_24h_to_WTCellsAgNPs_48h	-0.0878524	0.764843	0.967978	0.230769	0.230769
sp|O00592|PODXL_HUMAN	ColloidalAgNPs_48h_to_GreenAgNPs_24h	0.0821983	0.779539	0.925869	0.217949	0.217949
sp|O00592|PODXL_HUMAN	ColloidalAgNPs_48h_to_GreenAgNPs_48h	0.0653082	0.82393	0.979966	0.224359	0.224359
sp|O00592|PODXL_HUMAN	ColloidalAgNPs_48h_to_WTCellsAgNPs_24h	0.180836	0.539733	0.720185	0.291667	0.291667
sp|O00592|PODXL_HUMAN	ColloidalAgNPs_48h_to_WTCellsAgNPs_48h	-0.135488	0.645146	0.998368	0.221154	0.221154
sp|O00592|PODXL_HUMAN	GreenAgNPs_24h_to_GreenAgNPs_48h	-0.0168901	0.954084	0.983317	0.217949	0.217949
sp|O00592|PODXL_HUMAN	GreenAgNPs_24h_to_WTCellsAgNPs_24h	0.0986377	0.737068	0.885571	0.285256	0.285256
sp|O00592|PODXL_HUMAN	GreenAgNPs_24h_to_WTCellsAgNPs_48h	-0.217686	0.461471	0.676536	0.214744	0.214744
sp|O00592|PODXL_HUMAN	GreenAgNPs_48h_to_WTCellsAgNPs_24h	0.115528	0.694323	0.801504	0.291667	0.291667
sp|O00592|PODXL_HUMAN	GreenAgNPs_48h_to_WTCellsAgNPs_48h	-0.200796	0.496465	0.999424	0.221154	0.221154
sp|O00592|PODXL_HUMAN	WTCellsAgNPs_24h_to_WTCellsAgNPs_48h	-0.316324	0.288597	0.501596	0.288462	0.288462
sp|O00625|PIR_HUMAN	ColloidalAgNPs_24h_to_ColloidalAgNPs_48h	-0.1802	0.320232	0.951604	0.280702	0.280702
sp|O00625|PIR_HUMAN	ColloidalAgNPs_24h_to_GreenAgNPs_24h	-0.148486	0.410676	0.869107	0.221491	0.221491
sp|O00625|PIR_HUMAN	ColloidalAgNPs_24h_to_GreenAgNPs_48h	-0.304137	0.101613	0.715942	0.278509	0.278509
sp|O00625|PIR_HUMAN	ColloidalAgNPs_24h_to_WTCellsAgNPs_24h	0.0208895	0.906987	0.960809	0.307018	0.307018
sp|O00625|PIR_HUMAN	ColloidalAgNPs_24h_to_WTCellsAgNPs_48h	-0.0538315	0.763594	0.967978	0.304825	0.304825
sp|O00625|PIR_HUMAN	ColloidalAgNPs_48h_to_GreenAgNPs_24h	0.031714	0.859242	0.947803	0.234649	0.234649
sp|O00625|PIR_HUMAN	ColloidalAgNPs_48h_to_GreenAgNPs_48h	-0.123937	0.491026	0.957316	0.291667	0.291667
sp|O00625|PIR_HUMAN	ColloidalAgNPs_48h_to_WTCellsAgNPs_24h	0.201089	0.26895	0.487786	0.320175	0.320175
sp|O00625|PIR_HUMAN	ColloidalAgNPs_48h_to_WTCellsAgNPs_48h	0.126368	0.482677	0.998368	0.317982	0.317982
sp|O00625|PIR_HUMAN	GreenAgNPs_24h_to_GreenAgNPs_48h	-0.155651	0.38891	0.62275	0.232456	0.232456
sp|O00625|PIR_HUMAN	GreenAgNPs_24h_to_WTCellsAgNPs_24h	0.169375	0.349387	0.599669	0.260965	0.260965
sp|O00625|PIR_HUMAN	GreenAgNPs_24h_to_WTCellsAgNPs_48h	0.0946545	0.59789	0.768857	0.258772	0.258772
sp|O00625|PIR_HUMAN	GreenAgNPs_48h_to_WTCellsAgNPs_24h	0.325026	0.0817498	0.198767	0.317982	0.317982
sp|O00625|PIR_HUMAN	GreenAgNPs_48h_to_WTCellsAgNPs_48h	0.250305	0.172734	0.999424	0.315789	0.315789
sp|O00625|PIR_HUMAN	WTCellsAgNPs_24h_to_WTCellsAgNPs_48h	-0.074721	0.676691	0.819992	0.344298	0.344298
sp|O00629|IMA3_HUMAN	ColloidalAgNPs_24h_to_ColloidalAgNPs_48h	-0.0238714	0.933603	0.998573	0.221751	0.221751
sp|O00629|IMA3_HUMAN	ColloidalAgNPs_24h_to_GreenAgNPs_24h	0.004833	0.986541	0.996138	0.235876	0.235876
sp|O00629|IMA3_HUMAN	ColloidalAgNPs_24h_to_GreenAgNPs_48h	-0.0660172	0.817895	0.990448	0.220339	0.220339
sp|O00629|IMA3_HUMAN	ColloidalAgNPs_24h_to_WTCellsAgNPs_24h	-0.322312	0.268935	0.540483	0.199153	0.199153
sp|O00629|IMA3_HUMAN	ColloidalAgNPs_24h_to_WTCellsAgNPs_48h	-0.0799533	0.780428	0.968742	0.230226	0.230226
sp|O00629|IMA3_HUMAN	ColloidalAgNPs_48h_to_GreenAgNPs_24h	0.0287044	0.920205	0.973013	0.225989	0.225989
sp|O00629|IMA3_HUMAN	ColloidalAgNPs_48h_to_GreenAgNPs_48h	-0.0421458	0.883084	0.98302	0.210452	0.210452
sp|O00629|IMA3_HUMAN	ColloidalAgNPs_48h_to_WTCellsAgNPs_24h	-0.298441	0.304829	0.527884	0.189266	0.189266
sp|O00629|IMA3_HUMAN	ColloidalAgNPs_48h_to_WTCellsAgNPs_48h	-0.0560819	0.84489	0.998368	0.220339	0.220339
sp|O00629|IMA3_HUMAN	GreenAgNPs_24h_to_GreenAgNPs_48h	-0.0708502	0.804845	0.906436	0.224576	0.224576
sp|O00629|IMA3_HUMAN	GreenAgNPs_24h_to_WTCellsAgNPs_24h	-0.327145	0.262066	0.520105	0.20339	0.20339
sp|O00629|IMA3_HUMAN	GreenAgNPs_24h_to_WTCellsAgNPs_48h	-0.0847863	0.767557	0.877896	0.234463	0.234463
sp|O00629|IMA3_HUMAN	GreenAgNPs_48h_to_WTCellsAgNPs_24h	-0.256295	0.376349	0.540325	0.187853	0.187853
sp|O00629|IMA3_HUMAN	GreenAgNPs_48h_to_WTCellsAgNPs_48h	-0.0139361	0.961205	0.999424	0.218927	0.218927
sp|O00629|IMA3_HUMAN	WTCellsAgNPs_24h_to_WTCellsAgNPs_48h	0.242359	0.402305	0.609619	0.19774	0.19774
sp|O00743|PPP6_HUMAN	ColloidalAgNPs_24h_to_ColloidalAgNPs_48h	-0.339918	0.17	0.894177	0.294444	0.294444
sp|O00743|PPP6_HUMAN	ColloidalAgNPs_24h_to_GreenAgNPs_24h	-0.280627	0.253314	0.794108	0.277778	0.277778
sp|O00743|PPP6_HUMAN	ColloidalAgNPs_24h_to_GreenAgNPs_48h	-0.181062	0.456268	0.906841	0.322222	0.322222
sp|O00743|PPP6_HUMAN	ColloidalAgNPs_24h_to_WTCellsAgNPs_24h	-0.350363	0.157922	0.41276	0.366667	0.366667
sp|O00743|PPP6_HUMAN	ColloidalAgNPs_24h_to_WTCellsAgNPs_48h	-0.35039	0.157891	0.9164	0.305556	0.305556
sp|O00743|PPP6_HUMAN	ColloidalAgNPs_48h_to_GreenAgNPs_24h	0.0592905	0.805925	0.932193	0.172222	0.172222
sp|O00743|PPP6_HUMAN	ColloidalAgNPs_48h_to_GreenAgNPs_48h	0.158856	0.512585	0.957316	0.216667	0.216667
sp|O00743|PPP6_HUMAN	ColloidalAgNPs_48h_to_WTCellsAgNPs_24h	-0.0104449	0.965449	0.985246	0.261111	0.261111
sp|O00743|PPP6_HUMAN	ColloidalAgNPs_48h_to_WTCellsAgNPs_48h	-0.0104721	0.965359	0.998368	0.2	0.2
sp|O00743|PPP6_HUMAN	GreenAgNPs_24h_to_GreenAgNPs_48h	0.0995657	0.680387	0.831735	0.2	0.2
sp|O00743|PPP6_HUMAN	GreenAgNPs_24h_to_WTCellsAgNPs_24h	-0.0697354	0.772679	0.897118	0.244444	0.244444
sp|O00743|PPP6_HUMAN	GreenAgNPs_24h_to_WTCellsAgNPs_48h	-0.0697626	0.772593	0.880968	0.183333	0.183333
sp|O00743|PPP6_HUMAN	GreenAgNPs_48h_to_WTCellsAgNPs_24h	-0.169301	0.485615	0.640385	0.288889	0.288889
sp|O00743|PPP6_HUMAN	GreenAgNPs_48h_to_WTCellsAgNPs_48h	-0.169328	0.485546	0.999424	0.227778	0.227778
sp|O00743|PPP6_HUMAN	WTCellsAgNPs_24h_to_WTCellsAgNPs_48h	-2.72364e-05	0.99991	0.99991	0.272222	0.272222
sp|O00754|MA2B1_HUMAN	ColloidalAgNPs_24h_to_ColloidalAgNPs_48h	0.0762655	0.836824	0.998573	0.375	0.275
sp|O00754|MA2B1_HUMAN	ColloidalAgNPs_24h_to_GreenAgNPs_24h	0.731968	0.0555663	0.687398	0.458333	0.358333
sp|O00754|MA2B1_HUMAN	ColloidalAgNPs_24h_to_GreenAgNPs_48h	0.0723238	0.845142	0.995477	0.408333	0.308333
sp|O00754|MA2B1_HUMAN	ColloidalAgNPs_24h_to_WTCellsAgNPs_24h	0.478684	0.223579	0.496418	0.5	0.325
sp|O00754|MA2B1_HUMAN	ColloidalAgNPs_24h_to_WTCellsAgNPs_48h	-0.503172	0.18086	0.9164	0.316667	0.216667
sp|O00754|MA2B1_HUMAN	ColloidalAgNPs_48h_to_GreenAgNPs_24h	0.655703	0.0844381	0.440351	0.466667	0.366667
sp|O00754|MA2B1_HUMAN	ColloidalAgNPs_48h_to_GreenAgNPs_48h	-0.00394174	0.991504	0.997353	0.416667	0.316667
sp|O00754|MA2B1_HUMAN	ColloidalAgNPs_48h_to_WTCellsAgNPs_24h	0.402418	0.304415	0.527461	0.508333	0.333333
sp|O00754|MA2B1_HUMAN	ColloidalAgNPs_48h_to_WTCellsAgNPs_48h	-0.579437	0.125201	0.998368	0.325	0.225
sp|O00754|MA2B1_HUMAN	GreenAgNPs_24h_to_GreenAgNPs_48h	-0.659645	0.0826801	0.276348	0.5	0.4
sp|O00754|MA2B1_HUMAN	GreenAgNPs_24h_to_WTCellsAgNPs_24h	-0.253284	0.515689	0.743205	0.591667	0.416667
sp|O00754|MA2B1_HUMAN	GreenAgNPs_24h_to_WTCellsAgNPs_48h	-1.23514	0.00216556	0.070687	0.408333	0.308333
sp|O00754|MA2B1_HUMAN	GreenAgNPs_48h_to_WTCellsAgNPs_24h	0.40636	0.29979	0.468185	0.541667	0.366667
sp|O00754|MA2B1_HUMAN	GreenAgNPs_48h_to_WTCellsAgNPs_48h	-0.575495	0.127687	0.999424	0.358333	0.258333
sp|O00754|MA2B1_HUMAN	WTCellsAgNPs_24h_to_WTCellsAgNPs_48h	-0.981856	0.0162804	0.0915992	0.45	0.275
sp|O00762|UBE2C_HUMAN	ColloidalAgNPs_24h_to_ColloidalAgNPs_48h	1.44732	0.00197236	0.19735	0.638889	0.376984
sp|O00762|UBE2C_HUMAN	ColloidalAgNPs_24h_to_GreenAgNPs_24h	0.325245	0.426974	0.87416	0.511905	0.25
sp|O00762|UBE2C_HUMAN	ColloidalAgNPs_24h_to_GreenAgNPs_48h	0.937162	0.0308862	0.563748	0.605159	0.343254
sp|O00762|UBE2C_HUMAN	ColloidalAgNPs_24h_to_WTCellsAgNPs_24h	0.524652	0.206315	0.473223	0.565476	0.303571
sp|O00762|UBE2C_HUMAN	ColloidalAgNPs_24h_to_WTCellsAgNPs_48h	0.744897	0.0790937	0.883413	0.569444	0.30754
sp|O00762|UBE2C_HUMAN	ColloidalAgNPs_48h_to_GreenAgNPs_24h	-1.12207	0.0117362	0.207695	0.642857	0.380952
sp|O00762|UBE2C_HUMAN	ColloidalAgNPs_48h_to_GreenAgNPs_48h	-0.510156	0.218576	0.953297	0.736111	0.474206
sp|O00762|UBE2C_HUMAN	ColloidalAgNPs_48h_to_WTCellsAgNPs_24h	-0.922666	0.0332441	0.148067	0.696429	0.434524
sp|O00762|UBE2C_HUMAN	ColloidalAgNPs_48h_to_WTCellsAgNPs_48h	-0.702421	0.0962126	0.998368	0.700397	0.438492
sp|O00762|UBE2C_HUMAN	GreenAgNPs_24h_to_GreenAgNPs_48h	0.611917	0.143614	0.369886	0.609127	0.347222
sp|O00762|UBE2C_HUMAN	GreenAgNPs_24h_to_WTCellsAgNPs_24h	0.199408	0.624303	0.822848	0.569444	0.30754
sp|O00762|UBE2C_HUMAN	GreenAgNPs_24h_to_WTCellsAgNPs_48h	0.419652	0.308203	0.548987	0.573413	0.311508
sp|O00762|UBE2C_HUMAN	GreenAgNPs_48h_to_WTCellsAgNPs_24h	-0.412509	0.316273	0.483759	0.662698	0.400794
sp|O00762|UBE2C_HUMAN	GreenAgNPs_48h_to_WTCellsAgNPs_48h	-0.192265	0.636691	0.999424	0.666667	0.404762
sp|O00762|UBE2C_HUMAN	WTCellsAgNPs_24h_to_WTCellsAgNPs_48h	0.220245	0.588828	0.754662	0.626984	0.365079
sp|O00764|PDXK_HUMAN	ColloidalAgNPs_24h_to_ColloidalAgNPs_48h	-0.211447	0.158593	0.883983	0	0
sp|O00764|PDXK_HUMAN	ColloidalAgNPs_24h_to_GreenAgNPs_24h	-0.117692	0.42367	0.871407	0.00555556	0.00555556
sp|O00764|PDXK_HUMAN	ColloidalAgNPs_24h_to_GreenAgNPs_48h	-0.129369	0.380049	0.882482	0	0
sp|O00764|PDXK_HUMAN	ColloidalAgNPs_24h_to_WTCellsAgNPs_24h	-0.291957	0.0573017	0.247609	0	0
sp|O00764|PDXK_HUMAN	ColloidalAgNPs_24h_to_WTCellsAgNPs_48h	-0.376558	0.0173748	0.669348	0	0
sp|O00764|PDXK_HUMAN	ColloidalAgNPs_48h_to_GreenAgNPs_24h	0.0937548	0.522529	0.820899	0.00555556	0.00555556
sp|O00764|PDXK_HUMAN	ColloidalAgNPs_48h_to_GreenAgNPs_48h	0.0820785	0.575091	0.961251	0	0
sp|O00764|PDXK_HUMAN	ColloidalAgNPs_48h_to_WTCellsAgNPs_24h	-0.0805101	0.582353	0.752659	0	0
sp|O00764|PDXK_HUMAN	ColloidalAgNPs_48h_to_WTCellsAgNPs_48h	-0.165111	0.265778	0.998368	0	0
sp|O00764|PDXK_HUMAN	GreenAgNPs_24h_to_GreenAgNPs_48h	-0.0116764	0.936161	0.975168	0.00555556	0.00555556
sp|O00764|PDXK_HUMAN	GreenAgNPs_24h_to_WTCellsAgNPs_24h	-0.174265	0.2411	0.494646	0.00555556	0.00555556
sp|O00764|PDXK_HUMAN	GreenAgNPs_24h_to_WTCellsAgNPs_48h	-0.258866	0.0885262	0.295876	0.00555556	0.00555556
sp|O00764|PDXK_HUMAN	GreenAgNPs_48h_to_WTCellsAgNPs_24h	-0.162589	0.272901	0.442114	0	0
sp|O00764|PDXK_HUMAN	GreenAgNPs_48h_to_WTCellsAgNPs_48h	-0.24719	0.102672	0.999424	0	0
sp|O00764|PDXK_HUMAN	WTCellsAgNPs_24h_to_WTCellsAgNPs_48h	-0.0846012	0.563507	0.738778	0	0
sp|O00767|SCD_HUMAN	ColloidalAgNPs_24h_to_ColloidalAgNPs_48h	0.610113	0.247833	0.926437	0.833333	0.333333
sp|O00767|SCD_HUMAN	ColloidalAgNPs_24h_to_GreenAgNPs_24h	0.14515	0.771884	0.970386	0.805556	0.361111
sp|O00767|SCD_HUMAN	ColloidalAgNPs_24h_to_GreenAgNPs_48h	0.762253	0.152214	0.774725	0.826389	0.326389
sp|O00767|SCD_HUMAN	ColloidalAgNPs_24h_to_WTCellsAgNPs_24h	-1.61889	0.00677512	0.112517	0.6875	0.131944
sp|O00767|SCD_HUMAN	ColloidalAgNPs_24h_to_WTCellsAgNPs_48h	0.378059	0.492571	0.950129	0.819444	0.263889
sp|O00767|SCD_HUMAN	ColloidalAgNPs_48h_to_GreenAgNPs_24h	-0.464962	0.327115	0.702758	0.833333	0.444444
sp|O00767|SCD_HUMAN	ColloidalAgNPs_48h_to_GreenAgNPs_48h	0.152141	0.756488	0.979966	0.854167	0.409722
sp|O00767|SCD_HUMAN	ColloidalAgNPs_48h_to_WTCellsAgNPs_24h	-2.229	0.0002648	0.0174937	0.715278	0.215278
sp|O00767|SCD_HUMAN	ColloidalAgNPs_48h_to_WTCellsAgNPs_48h	-0.232053	0.656033	0.998368	0.847222	0.347222
sp|O00767|SCD_HUMAN	GreenAgNPs_24h_to_GreenAgNPs_48h	0.617103	0.197075	0.432007	0.826389	0.4375
sp|O00767|SCD_HUMAN	GreenAgNPs_24h_to_WTCellsAgNPs_24h	-1.76404	0.00172281	0.0905206	0.6875	0.243056
sp|O00767|SCD_HUMAN	GreenAgNPs_24h_to_WTCellsAgNPs_48h	0.232909	0.642301	0.797065	0.819444	0.375
sp|O00767|SCD_HUMAN	GreenAgNPs_48h_to_WTCellsAgNPs_24h	-2.38114	0.00012852	0.00483997	0.708333	0.208333
sp|O00767|SCD_HUMAN	GreenAgNPs_48h_to_WTCellsAgNPs_48h	-0.384194	0.462645	0.999424	0.840278	0.340278
sp|O00767|SCD_HUMAN	WTCellsAgNPs_24h_to_WTCellsAgNPs_48h	1.99695	0.00129247	0.0273772	0.701389	0.145833
sp|O14519|CDKA1_HUMAN	ColloidalAgNPs_24h_to_ColloidalAgNPs_48h	0.0550581	0.922474	0.998573	0.636364	0.363636
sp|O14519|CDKA1_HUMAN	ColloidalAgNPs_24h_to_GreenAgNPs_24h	-0.565138	0.32448	0.85168	0.613636	0.340909
sp|O14519|CDKA1_HUMAN	ColloidalAgNPs_24h_to_GreenAgNPs_48h	0.0746491	0.895039	0.999069	0.651515	0.378788
sp|O14519|CDKA1_HUMAN	ColloidalAgNPs_24h_to_WTCellsAgNPs_24h	-0.978288	0.0965141	0.31638	0.537879	0.265152
sp|O14519|CDKA1_HUMAN	ColloidalAgNPs_24h_to_WTCellsAgNPs_48h	-0.180409	0.750132	0.966979	0.621212	0.348485
sp|O14519|CDKA1_HUMAN	ColloidalAgNPs_48h_to_GreenAgNPs_24h	-0.620196	0.280895	0.664129	0.598485	0.325758
sp|O14519|CDKA1_HUMAN	ColloidalAgNPs_48h_to_GreenAgNPs_48h	0.019591	0.972373	0.997014	0.636364	0.363636
sp|O14519|CDKA1_HUMAN	ColloidalAgNPs_48h_to_WTCellsAgNPs_24h	-1.03335	0.080459	0.241961	0.522727	0.25
sp|O14519|CDKA1_HUMAN	ColloidalAgNPs_48h_to_WTCellsAgNPs_48h	-0.235467	0.677969	0.998368	0.606061	0.333333
sp|O14519|CDKA1_HUMAN	GreenAgNPs_24h_to_GreenAgNPs_48h	0.639787	0.266473	0.507576	0.613636	0.340909
sp|O14519|CDKA1_HUMAN	GreenAgNPs_24h_to_WTCellsAgNPs_24h	-0.41315	0.468505	0.708816	0.5	0.227273
sp|O14519|CDKA1_HUMAN	GreenAgNPs_24h_to_WTCellsAgNPs_48h	0.384729	0.499224	0.705415	0.583333	0.310606
sp|O14519|CDKA1_HUMAN	GreenAgNPs_48h_to_WTCellsAgNPs_24h	-1.05294	0.0753408	0.187344	0.537879	0.265152
sp|O14519|CDKA1_HUMAN	GreenAgNPs_48h_to_WTCellsAgNPs_48h	-0.255058	0.653003	0.999424	0.621212	0.348485
sp|O14519|CDKA1_HUMAN	WTCellsAgNPs_24h_to_WTCellsAgNPs_48h	0.797879	0.16979	0.3615	0.507576	0.234848
sp|O14530|TXND9_HUMAN	ColloidalAgNPs_24h_to_ColloidalAgNPs_48h	0.0424638	0.904509	0.998573	0.564394	0.564394
sp|O14530|TXND9_HUMAN	ColloidalAgNPs_24h_to_GreenAgNPs_24h	-0.254339	0.475532	0.896448	0.537879	0.537879
sp|O14530|TXND9_HUMAN	ColloidalAgNPs_24h_to_GreenAgNPs_48h	0.41074	0.254574	0.846472	0.636364	0.636364
sp|O14530|TXND9_HUMAN	ColloidalAgNPs_24h_to_WTCellsAgNPs_24h	0.156782	0.658635	0.829687	0.613636	0.613636
sp|O14530|TXND9_HUMAN	ColloidalAgNPs_24h_to_WTCellsAgNPs_48h	0.310462	0.38544	0.918527	0.613636	0.613636
sp|O14530|TXND9_HUMAN	ColloidalAgNPs_48h_to_GreenAgNPs_24h	-0.296803	0.406264	0.74306	0.503788	0.503788
sp|O14530|TXND9_HUMAN	ColloidalAgNPs_48h_to_GreenAgNPs_48h	0.368276	0.305289	0.955812	0.602273	0.602273
sp|O14530|TXND9_HUMAN	ColloidalAgNPs_48h_to_WTCellsAgNPs_24h	0.114318	0.74703	0.858314	0.579545	0.579545
sp|O14530|TXND9_HUMAN	ColloidalAgNPs_48h_to_WTCellsAgNPs_48h	0.267998	0.452513	0.998368	0.579545	0.579545
sp|O14530|TXND9_HUMAN	GreenAgNPs_24h_to_GreenAgNPs_48h	0.665079	0.0727987	0.259414	0.575758	0.575758
sp|O14530|TXND9_HUMAN	GreenAgNPs_24h_to_WTCellsAgNPs_24h	0.411121	0.254149	0.510274	0.55303	0.55303
sp|O14530|TXND9_HUMAN	GreenAgNPs_24h_to_WTCellsAgNPs_48h	0.564801	0.122987	0.34474	0.55303	0.55303
sp|O14530|TXND9_HUMAN	GreenAgNPs_48h_to_WTCellsAgNPs_24h	-0.253958	0.476184	0.634222	0.651515	0.651515
sp|O14530|TXND9_HUMAN	GreenAgNPs_48h_to_WTCellsAgNPs_48h	-0.100278	0.777147	0.999424	0.651515	0.651515
sp|O14530|TXND9_HUMAN	WTCellsAgNPs_24h_to_WTCellsAgNPs_48h	0.15368	0.664938	0.811717	0.628788	0.628788
sp|O14561|ACPM_HUMAN	ColloidalAgNPs_24h_to_ColloidalAgNPs_48h	-0.0662562	0.782336	0.998573	0.0392157	0.0392157
sp|O14561|ACPM_HUMAN	ColloidalAgNPs_24h_to_GreenAgNPs_24h	0.247189	0.30928	0.841639	0.0392157	0.0392157
sp|O14561|ACPM_HUMAN	ColloidalAgNPs_24h_to_GreenAgNPs_48h	0.107591	0.654266	0.966629	0.0245098	0.0245098
sp|O14561|ACPM_HUMAN	ColloidalAgNPs_24h_to_WTCellsAgNPs_24h	0.459933	0.0673411	0.265832	0.117647	0.117647
sp|O14561|ACPM_HUMAN	ColloidalAgNPs_24h_to_WTCellsAgNPs_48h	-0.0796898	0.73979	0.965486	0.0196078	0.0196078
sp|O14561|ACPM_HUMAN	ColloidalAgNPs_48h_to_GreenAgNPs_24h	0.313445	0.201188	0.601352	0.0490196	0.0490196
sp|O14561|ACPM_HUMAN	ColloidalAgNPs_48h_to_GreenAgNPs_48h	0.173847	0.471307	0.957316	0.0343137	0.0343137
sp|O14561|ACPM_HUMAN	ColloidalAgNPs_48h_to_WTCellsAgNPs_24h	0.52619	0.0389348	0.160335	0.127451	0.127451
sp|O14561|ACPM_HUMAN	ColloidalAgNPs_48h_to_WTCellsAgNPs_48h	-0.0134336	0.955283	0.998368	0.0294118	0.0294118
sp|O14561|ACPM_HUMAN	GreenAgNPs_24h_to_GreenAgNPs_48h	-0.139598	0.56195	0.7561	0.0343137	0.0343137
sp|O14561|ACPM_HUMAN	GreenAgNPs_24h_to_WTCellsAgNPs_24h	0.212744	0.379754	0.626523	0.127451	0.127451
sp|O14561|ACPM_HUMAN	GreenAgNPs_24h_to_WTCellsAgNPs_48h	-0.326879	0.183406	0.42313	0.0294118	0.0294118
sp|O14561|ACPM_HUMAN	GreenAgNPs_48h_to_WTCellsAgNPs_24h	0.352342	0.153185	0.301647	0.112745	0.112745
sp|O14561|ACPM_HUMAN	GreenAgNPs_48h_to_WTCellsAgNPs_48h	-0.187281	0.438274	0.999424	0.0147059	0.0147059
sp|O14561|ACPM_HUMAN	WTCellsAgNPs_24h_to_WTCellsAgNPs_48h	-0.539623	0.0347291	0.139319	0.107843	0.107843
sp|O14562|UBFD1_HUMAN	ColloidalAgNPs_24h_to_ColloidalAgNPs_48h	-0.0222822	0.952727	0.998573	0.333333	0.333333
sp|O14562|UBFD1_HUMAN	ColloidalAgNPs_24h_to_GreenAgNPs_24h	0.327496	0.386802	0.867226	0.393519	0.393519
sp|O14562|UBFD1_HUMAN	ColloidalAgNPs_24h_to_GreenAgNPs_48h	-0.754197	0.0525393	0.628285	0.222222	0.222222
sp|O14562|UBFD1_HUMAN	ColloidalAgNPs_24h_to_WTCellsAgNPs_24h	0.120788	0.773938	0.893505	0.481481	0.314815
sp|O14562|UBFD1_HUMAN	ColloidalAgNPs_24h_to_WTCellsAgNPs_48h	-0.554443	0.147827	0.9164	0.273148	0.273148
sp|O14562|UBFD1_HUMAN	ColloidalAgNPs_48h_to_GreenAgNPs_24h	0.349778	0.355778	0.716002	0.384259	0.384259
sp|O14562|UBFD1_HUMAN	ColloidalAgNPs_48h_to_GreenAgNPs_48h	-0.731914	0.059431	0.913355	0.212963	0.212963
sp|O14562|UBFD1_HUMAN	ColloidalAgNPs_48h_to_WTCellsAgNPs_24h	0.14307	0.733773	0.849037	0.472222	0.305556
sp|O14562|UBFD1_HUMAN	ColloidalAgNPs_48h_to_WTCellsAgNPs_48h	-0.532161	0.16419	0.998368	0.263889	0.263889
sp|O14562|UBFD1_HUMAN	GreenAgNPs_24h_to_GreenAgNPs_48h	-1.08169	0.0071172	0.08856	0.273148	0.273148
sp|O14562|UBFD1_HUMAN	GreenAgNPs_24h_to_WTCellsAgNPs_24h	-0.206708	0.623545	0.822548	0.532407	0.365741
sp|O14562|UBFD1_HUMAN	GreenAgNPs_24h_to_WTCellsAgNPs_48h	-0.881939	0.0250514	0.165281	0.324074	0.324074
sp|O14562|UBFD1_HUMAN	GreenAgNPs_48h_to_WTCellsAgNPs_24h	0.874985	0.0447789	0.13463	0.361111	0.194444
sp|O14562|UBFD1_HUMAN	GreenAgNPs_48h_to_WTCellsAgNPs_48h	0.199754	0.596033	0.999424	0.152778	0.152778
sp|O14562|UBFD1_HUMAN	WTCellsAgNPs_24h_to_WTCellsAgNPs_48h	-0.675231	0.116168	0.288754	0.412037	0.24537
sp|O14579|COPE_HUMAN	ColloidalAgNPs_24h_to_ColloidalAgNPs_48h	0.0494866	0.674597	0.998573	0.156716	0.156716
sp|O14579|COPE_HUMAN	ColloidalAgNPs_24h_to_GreenAgNPs_24h	0.179078	0.139887	0.752596	0.172886	0.172886
sp|O14579|COPE_HUMAN	ColloidalAgNPs_24h_to_GreenAgNPs_48h	-0.153113	0.203216	0.820179	0.131841	0.131841
sp|O14579|COPE_HUMAN	ColloidalAgNPs_24h_to_WTCellsAgNPs_24h	0.0116507	0.921075	0.966622	0.149254	0.149254
sp|O14579|COPE_HUMAN	ColloidalAgNPs_24h_to_WTCellsAgNPs_48h	-0.0731028	0.536318	0.951622	0.13806	0.13806
sp|O14579|COPE_HUMAN	ColloidalAgNPs_48h_to_GreenAgNPs_24h	0.129591	0.278421	0.660797	0.170398	0.170398
sp|O14579|COPE_HUMAN	ColloidalAgNPs_48h_to_GreenAgNPs_48h	-0.2026	0.0976285	0.941299	0.129353	0.129353
sp|O14579|COPE_HUMAN	ColloidalAgNPs_48h_to_WTCellsAgNPs_24h	-0.0378359	0.747956	0.858877	0.146766	0.146766
sp|O14579|COPE_HUMAN	ColloidalAgNPs_48h_to_WTCellsAgNPs_48h	-0.122589	0.304384	0.998368	0.135572	0.135572
sp|O14579|COPE_HUMAN	GreenAgNPs_24h_to_GreenAgNPs_48h	-0.332191	0.010296	0.108303	0.145522	0.145522
sp|O14579|COPE_HUMAN	GreenAgNPs_24h_to_WTCellsAgNPs_24h	-0.167427	0.165938	0.412663	0.162935	0.162935
sp|O14579|COPE_HUMAN	GreenAgNPs_24h_to_WTCellsAgNPs_48h	-0.252181	0.043215	0.212851	0.151741	0.151741
sp|O14579|COPE_HUMAN	GreenAgNPs_48h_to_WTCellsAgNPs_24h	0.164764	0.172419	0.323919	0.121891	0.121891
sp|O14579|COPE_HUMAN	GreenAgNPs_48h_to_WTCellsAgNPs_48h	0.0800107	0.498975	0.999424	0.110697	0.110697
sp|O14579|COPE_HUMAN	WTCellsAgNPs_24h_to_WTCellsAgNPs_48h	-0.0847535	0.474226	0.669155	0.128109	0.128109
sp|O14617|AP3D1_HUMAN	ColloidalAgNPs_24h_to_ColloidalAgNPs_48h	-0.510108	0.205033	0.903848	0.530702	0.495614
sp|O14617|AP3D1_HUMAN	ColloidalAgNPs_24h_to_GreenAgNPs_24h	0.266808	0.500362	0.905833	0.625731	0.590643
sp|O14617|AP3D1_HUMAN	ColloidalAgNPs_24h_to_GreenAgNPs_48h	-0.180384	0.647513	0.966162	0.555556	0.520468
sp|O14617|AP3D1_HUMAN	ColloidalAgNPs_24h_to_WTCellsAgNPs_24h	-0.824457	0.047665	0.229227	0.508772	0.473684
sp|O14617|AP3D1_HUMAN	ColloidalAgNPs_24h_to_WTCellsAgNPs_48h	-0.454341	0.256791	0.9164	0.539474	0.504386
sp|O14617|AP3D1_HUMAN	ColloidalAgNPs_48h_to_GreenAgNPs_24h	0.776916	0.0605033	0.401887	0.574561	0.539474
sp|O14617|AP3D1_HUMAN	ColloidalAgNPs_48h_to_GreenAgNPs_48h	0.329724	0.406512	0.957316	0.504386	0.469298
sp|O14617|AP3D1_HUMAN	ColloidalAgNPs_48h_to_WTCellsAgNPs_24h	-0.314349	0.428336	0.633627	0.457602	0.422515
sp|O14617|AP3D1_HUMAN	ColloidalAgNPs_48h_to_WTCellsAgNPs_48h	0.0557665	0.887291	0.998368	0.488304	0.453216
sp|O14617|AP3D1_HUMAN	GreenAgNPs_24h_to_GreenAgNPs_48h	-0.447192	0.264085	0.505544	0.599415	0.564327
sp|O14617|AP3D1_HUMAN	GreenAgNPs_24h_to_WTCellsAgNPs_24h	-1.09126	0.01151	0.157014	0.552632	0.517544
sp|O14617|AP3D1_HUMAN	GreenAgNPs_24h_to_WTCellsAgNPs_48h	-0.721149	0.0794595	0.279867	0.583333	0.548246
sp|O14617|AP3D1_HUMAN	GreenAgNPs_48h_to_WTCellsAgNPs_24h	-0.644073	0.114177	0.248717	0.482456	0.447368
sp|O14617|AP3D1_HUMAN	GreenAgNPs_48h_to_WTCellsAgNPs_48h	-0.273957	0.489102	0.999424	0.513158	0.47807
sp|O14617|AP3D1_HUMAN	WTCellsAgNPs_24h_to_WTCellsAgNPs_48h	0.370116	0.352681	0.568116	0.466374	0.431287
sp|O14646|CHD1_HUMAN	ColloidalAgNPs_24h_to_ColloidalAgNPs_48h	#NAME?	NA	0	0.916667	0.104167
sp|O14646|CHD1_HUMAN	ColloidalAgNPs_24h_to_GreenAgNPs_24h	#NAME?	NA	0	0.9375	0.0625
sp|O14646|CHD1_HUMAN	ColloidalAgNPs_24h_to_GreenAgNPs_48h	#NAME?	NA	0	0.895833	0.0208333
sp|O14646|CHD1_HUMAN	ColloidalAgNPs_24h_to_WTCellsAgNPs_24h	#NAME?	NA	0	0.979167	0.0416667
sp|O14646|CHD1_HUMAN	ColloidalAgNPs_24h_to_WTCellsAgNPs_48h	#NAME?	NA	0	0.895833	0.0208333
sp|O14646|CHD1_HUMAN	ColloidalAgNPs_48h_to_GreenAgNPs_24h	-0.654871	0.366049	0.716072	0.854167	0.166667
sp|O14646|CHD1_HUMAN	ColloidalAgNPs_48h_to_GreenAgNPs_48h	-1.15626	0.139749	0.941299	0.8125	0.125
sp|O14646|CHD1_HUMAN	ColloidalAgNPs_48h_to_WTCellsAgNPs_24h	-0.251199	0.775311	0.877248	0.895833	0.145833
sp|O14646|CHD1_HUMAN	ColloidalAgNPs_48h_to_WTCellsAgNPs_48h	-1.10578	0.154247	0.998368	0.8125	0.125
sp|O14646|CHD1_HUMAN	GreenAgNPs_24h_to_GreenAgNPs_48h	-0.501386	0.518352	0.729505	0.833333	0.0833333
sp|O14646|CHD1_HUMAN	GreenAgNPs_24h_to_WTCellsAgNPs_24h	0.403671	0.667178	0.847603	0.916667	0.104167
sp|O14646|CHD1_HUMAN	GreenAgNPs_24h_to_WTCellsAgNPs_48h	-0.450912	0.559674	0.74366	0.833333	0.0833333
sp|O14646|CHD1_HUMAN	GreenAgNPs_48h_to_WTCellsAgNPs_24h	0.905057	0.353016	0.520109	0.875	0.0625
sp|O14646|CHD1_HUMAN	GreenAgNPs_48h_to_WTCellsAgNPs_48h	0.0504738	0.946977	0.999424	0.791667	0.0416667
sp|O14646|CHD1_HUMAN	WTCellsAgNPs_24h_to_WTCellsAgNPs_48h	-0.854584	0.378222	0.590231	0.875	0.0625
sp|O14653|GOSR2_HUMAN	ColloidalAgNPs_24h_to_ColloidalAgNPs_48h	-0.761146	0.159472	0.883983	0.8	0.133333
sp|O14653|GOSR2_HUMAN	ColloidalAgNPs_24h_to_GreenAgNPs_24h	0.198734	0.696095	0.951719	0.858333	0.191667
sp|O14653|GOSR2_HUMAN	ColloidalAgNPs_24h_to_GreenAgNPs_48h	-0.15418	0.761408	0.978901	0.825	0.158333
sp|O14653|GOSR2_HUMAN	ColloidalAgNPs_24h_to_WTCellsAgNPs_24h	-1.62264	0.00422242	0.105065	0.641667	0.108333
sp|O14653|GOSR2_HUMAN	ColloidalAgNPs_24h_to_WTCellsAgNPs_48h	0.121466	0.849731	0.980462	0.875	0.141667
sp|O14653|GOSR2_HUMAN	ColloidalAgNPs_48h_to_GreenAgNPs_24h	0.95988	0.111976	0.488304	0.875	0.141667
sp|O14653|GOSR2_HUMAN	ColloidalAgNPs_48h_to_GreenAgNPs_48h	0.606966	0.291554	0.953297	0.841667	0.108333
sp|O14653|GOSR2_HUMAN	ColloidalAgNPs_48h_to_WTCellsAgNPs_24h	-0.861492	0.101387	0.27828	0.658333	0.0583333
sp|O14653|GOSR2_HUMAN	ColloidalAgNPs_48h_to_WTCellsAgNPs_48h	0.882612	0.21686	0.998368	0.891667	0.0916667
sp|O14653|GOSR2_HUMAN	GreenAgNPs_24h_to_GreenAgNPs_48h	-0.352914	0.529911	0.73831	0.9	0.166667
sp|O14653|GOSR2_HUMAN	GreenAgNPs_24h_to_WTCellsAgNPs_24h	-1.82137	0.00446532	0.108996	0.716667	0.116667
sp|O14653|GOSR2_HUMAN	GreenAgNPs_24h_to_WTCellsAgNPs_48h	-0.077268	0.909464	0.95395	0.95	0.15
sp|O14653|GOSR2_HUMAN	GreenAgNPs_48h_to_WTCellsAgNPs_24h	-1.46846	0.0135085	0.0609076	0.683333	0.0833333
sp|O14653|GOSR2_HUMAN	GreenAgNPs_48h_to_WTCellsAgNPs_48h	0.275646	0.686458	0.999424	0.916667	0.116667
sp|O14653|GOSR2_HUMAN	WTCellsAgNPs_24h_to_WTCellsAgNPs_48h	1.7441	0.0198296	0.102074	0.733333	0.0666667
sp|O14737|PDCD5_HUMAN	ColloidalAgNPs_24h_to_ColloidalAgNPs_48h	-0.0254713	0.82101	0.998573	0.0714286	0.0714286
sp|O14737|PDCD5_HUMAN	ColloidalAgNPs_24h_to_GreenAgNPs_24h	-0.00829442	0.941232	0.994057	0.0982143	0.0982143
sp|O14737|PDCD5_HUMAN	ColloidalAgNPs_24h_to_GreenAgNPs_48h	-0.198949	0.0897705	0.689044	0.0535714	0.0535714
sp|O14737|PDCD5_HUMAN	ColloidalAgNPs_24h_to_WTCellsAgNPs_24h	0.14925	0.195264	0.460033	0.0922619	0.0922619
sp|O14737|PDCD5_HUMAN	ColloidalAgNPs_24h_to_WTCellsAgNPs_48h	-0.137151	0.23229	0.9164	0.0535714	0.0535714
sp|O14737|PDCD5_HUMAN	ColloidalAgNPs_48h_to_GreenAgNPs_24h	0.0171769	0.878689	0.956532	0.0982143	0.0982143
sp|O14737|PDCD5_HUMAN	ColloidalAgNPs_48h_to_GreenAgNPs_48h	-0.173477	0.13533	0.941299	0.0535714	0.0535714
sp|O14737|PDCD5_HUMAN	ColloidalAgNPs_48h_to_WTCellsAgNPs_24h	0.174721	0.13272	0.326547	0.0922619	0.0922619
sp|O14737|PDCD5_HUMAN	ColloidalAgNPs_48h_to_WTCellsAgNPs_48h	-0.11168	0.327477	0.998368	0.0535714	0.0535714
sp|O14737|PDCD5_HUMAN	GreenAgNPs_24h_to_GreenAgNPs_48h	-0.190654	0.102879	0.309964	0.0803571	0.0803571
sp|O14737|PDCD5_HUMAN	GreenAgNPs_24h_to_WTCellsAgNPs_24h	0.157544	0.172708	0.42157	0.119048	0.119048
sp|O14737|PDCD5_HUMAN	GreenAgNPs_24h_to_WTCellsAgNPs_48h	-0.128857	0.260651	0.505388	0.0803571	0.0803571
sp|O14737|PDCD5_HUMAN	GreenAgNPs_48h_to_WTCellsAgNPs_24h	0.348199	0.00568168	0.0343591	0.0744048	0.0744048
sp|O14737|PDCD5_HUMAN	GreenAgNPs_48h_to_WTCellsAgNPs_48h	0.0617976	0.584396	0.999424	0.0357143	0.0357143
sp|O14737|PDCD5_HUMAN	WTCellsAgNPs_24h_to_WTCellsAgNPs_48h	-0.286401	0.0188221	0.0997762	0.0744048	0.0744048
sp|O14744|ANM5_HUMAN	ColloidalAgNPs_24h_to_ColloidalAgNPs_48h	-0.198588	0.298624	0.945007	0.301282	0.262821
sp|O14744|ANM5_HUMAN	ColloidalAgNPs_24h_to_GreenAgNPs_24h	0.258611	0.180348	0.783718	0.363248	0.324786
sp|O14744|ANM5_HUMAN	ColloidalAgNPs_24h_to_GreenAgNPs_48h	-0.322551	0.0992136	0.708909	0.305556	0.267094
sp|O14744|ANM5_HUMAN	ColloidalAgNPs_24h_to_WTCellsAgNPs_24h	0.577861	0.00598727	0.109582	0.431624	0.393162
sp|O14744|ANM5_HUMAN	ColloidalAgNPs_24h_to_WTCellsAgNPs_48h	-0.225918	0.239097	0.9164	0.316239	0.277778
sp|O14744|ANM5_HUMAN	ColloidalAgNPs_48h_to_GreenAgNPs_24h	0.457199	0.024032	0.2912	0.32265	0.284188
sp|O14744|ANM5_HUMAN	ColloidalAgNPs_48h_to_GreenAgNPs_48h	-0.123963	0.512541	0.957316	0.264957	0.226496
sp|O14744|ANM5_HUMAN	ColloidalAgNPs_48h_to_WTCellsAgNPs_24h	0.77645	0.000556785	0.0236825	0.391026	0.352564
sp|O14744|ANM5_HUMAN	ColloidalAgNPs_48h_to_WTCellsAgNPs_48h	-0.0273296	0.884537	0.998368	0.275641	0.237179
sp|O14744|ANM5_HUMAN	GreenAgNPs_24h_to_GreenAgNPs_48h	-0.581162	0.00575848	0.0790435	0.326923	0.288462
sp|O14744|ANM5_HUMAN	GreenAgNPs_24h_to_WTCellsAgNPs_24h	0.31925	0.102463	0.330871	0.452991	0.41453
sp|O14744|ANM5_HUMAN	GreenAgNPs_24h_to_WTCellsAgNPs_48h	-0.484529	0.0176703	0.144527	0.337607	0.299145
sp|O14744|ANM5_HUMAN	GreenAgNPs_48h_to_WTCellsAgNPs_24h	0.900413	0.000127792	0.00483997	0.395299	0.356838
sp|O14744|ANM5_HUMAN	GreenAgNPs_48h_to_WTCellsAgNPs_48h	0.0966334	0.608845	0.999424	0.279915	0.241453
sp|O14744|ANM5_HUMAN	WTCellsAgNPs_24h_to_WTCellsAgNPs_48h	-0.803779	0.000401556	0.0198477	0.405983	0.367521
sp|O14745|NHRF1_HUMAN	ColloidalAgNPs_24h_to_ColloidalAgNPs_48h	0.436582	0.0169995	0.564928	0.261494	0.227011
sp|O14745|NHRF1_HUMAN	ColloidalAgNPs_24h_to_GreenAgNPs_24h	0.492409	0.00827361	0.549308	0.255747	0.221264
sp|O14745|NHRF1_HUMAN	ColloidalAgNPs_24h_to_GreenAgNPs_48h	0.0606333	0.719198	0.971228	0.204023	0.16954
sp|O14745|NHRF1_HUMAN	ColloidalAgNPs_24h_to_WTCellsAgNPs_24h	0.378185	0.0351557	0.200048	0.264368	0.229885
sp|O14745|NHRF1_HUMAN	ColloidalAgNPs_24h_to_WTCellsAgNPs_48h	-0.0251081	0.881468	0.985503	0.189655	0.155172
sp|O14745|NHRF1_HUMAN	ColloidalAgNPs_48h_to_GreenAgNPs_24h	0.0558271	0.74055	0.923513	0.316092	0.281609
sp|O14745|NHRF1_HUMAN	ColloidalAgNPs_48h_to_GreenAgNPs_48h	-0.375948	0.0361231	0.887215	0.264368	0.229885
sp|O14745|NHRF1_HUMAN	ColloidalAgNPs_48h_to_WTCellsAgNPs_24h	-0.058397	0.729105	0.845352	0.324713	0.29023
sp|O14745|NHRF1_HUMAN	ColloidalAgNPs_48h_to_WTCellsAgNPs_48h	-0.46169	0.0123279	0.998368	0.25	0.215517
sp|O14745|NHRF1_HUMAN	GreenAgNPs_24h_to_GreenAgNPs_48h	-0.431775	0.0180681	0.143653	0.258621	0.224138
sp|O14745|NHRF1_HUMAN	GreenAgNPs_24h_to_WTCellsAgNPs_24h	-0.114224	0.500202	0.733343	0.318966	0.284483
sp|O14745|NHRF1_HUMAN	GreenAgNPs_24h_to_WTCellsAgNPs_48h	-0.517517	0.00594988	0.1055	0.244253	0.20977
sp|O14745|NHRF1_HUMAN	GreenAgNPs_48h_to_WTCellsAgNPs_24h	0.317551	0.0718209	0.181836	0.267241	0.232759
sp|O14745|NHRF1_HUMAN	GreenAgNPs_48h_to_WTCellsAgNPs_48h	-0.0857414	0.611815	0.999424	0.192529	0.158046
sp|O14745|NHRF1_HUMAN	WTCellsAgNPs_24h_to_WTCellsAgNPs_48h	-0.403293	0.0258255	0.119256	0.252874	0.218391
sp|O14763|TR10B_HUMAN	ColloidalAgNPs_24h_to_ColloidalAgNPs_48h	-0.696439	0.121043	0.839968	0.722222	0.0555556
sp|O14763|TR10B_HUMAN	ColloidalAgNPs_24h_to_GreenAgNPs_24h	0.588094	0.200653	0.790159	0.861111	0.111111
sp|O14763|TR10B_HUMAN	ColloidalAgNPs_24h_to_GreenAgNPs_48h	0.513106	0.25646	0.84685	0.875	0.125
sp|O14763|TR10B_HUMAN	ColloidalAgNPs_24h_to_WTCellsAgNPs_24h	-0.942023	0.0503317	0.231395	0.708333	0.0416667
sp|O14763|TR10B_HUMAN	ColloidalAgNPs_24h_to_WTCellsAgNPs_48h	1.52721	0.0178534	0.669348	0.930556	0.0972222
sp|O14763|TR10B_HUMAN	ColloidalAgNPs_48h_to_GreenAgNPs_24h	1.28453	0.00561018	0.165741	0.694444	0.111111
sp|O14763|TR10B_HUMAN	ColloidalAgNPs_48h_to_GreenAgNPs_48h	1.20955	0.0073991	0.804892	0.708333	0.125
sp|O14763|TR10B_HUMAN	ColloidalAgNPs_48h_to_WTCellsAgNPs_24h	-0.245584	0.402628	0.617363	0.541667	0.0416667
sp|O14763|TR10B_HUMAN	ColloidalAgNPs_48h_to_WTCellsAgNPs_48h	2.22365	0.00118884	0.574517	0.763889	0.0972222
sp|O14763|TR10B_HUMAN	GreenAgNPs_24h_to_GreenAgNPs_48h	-0.0749879	0.829843	0.918775	0.847222	0.180556
sp|O14763|TR10B_HUMAN	GreenAgNPs_24h_to_WTCellsAgNPs_24h	-1.53012	0.00241033	0.0941588	0.680556	0.0972222
sp|O14763|TR10B_HUMAN	GreenAgNPs_24h_to_WTCellsAgNPs_48h	0.939112	0.0614982	0.248799	0.902778	0.152778
sp|O14763|TR10B_HUMAN	GreenAgNPs_48h_to_WTCellsAgNPs_24h	-1.45513	0.00308972	0.0237188	0.694444	0.111111
sp|O14763|TR10B_HUMAN	GreenAgNPs_48h_to_WTCellsAgNPs_48h	1.0141	0.0478998	0.999424	0.916667	0.166667
sp|O14763|TR10B_HUMAN	WTCellsAgNPs_24h_to_WTCellsAgNPs_48h	2.46923	0.00068505	0.0218019	0.75	0.0833333
sp|O14773|TPP1_HUMAN	ColloidalAgNPs_24h_to_ColloidalAgNPs_48h	1.44133	0.0426444	0.680522	0.796296	0.212963
sp|O14773|TPP1_HUMAN	ColloidalAgNPs_24h_to_GreenAgNPs_24h	1.48733	0.0374073	0.663031	0.805556	0.222222
sp|O14773|TPP1_HUMAN	ColloidalAgNPs_24h_to_GreenAgNPs_48h	-1.43719	0.0265333	0.535356	0.703704	0.203704
sp|O14773|TPP1_HUMAN	ColloidalAgNPs_24h_to_WTCellsAgNPs_24h	1.21416	0.0297242	0.189135	0.722222	0.472222
sp|O14773|TPP1_HUMAN	ColloidalAgNPs_24h_to_WTCellsAgNPs_48h	-1.78355	0.0158772	0.656664	0.759259	0.175926
sp|O14773|TPP1_HUMAN	ColloidalAgNPs_48h_to_GreenAgNPs_24h	0.0460038	0.948416	0.980663	0.861111	0.194444
sp|O14773|TPP1_HUMAN	ColloidalAgNPs_48h_to_GreenAgNPs_48h	-2.87852	0.00069197	0.341191	0.759259	0.175926
sp|O14773|TPP1_HUMAN	ColloidalAgNPs_48h_to_WTCellsAgNPs_24h	-0.227171	0.696518	0.826716	0.777778	0.444444
sp|O14773|TPP1_HUMAN	ColloidalAgNPs_48h_to_WTCellsAgNPs_48h	-3.22488	0.000579145	0.556093	0.814815	0.148148
sp|O14773|TPP1_HUMAN	GreenAgNPs_24h_to_GreenAgNPs_48h	-2.92453	0.000610418	0.0317667	0.768519	0.185185
sp|O14773|TPP1_HUMAN	GreenAgNPs_24h_to_WTCellsAgNPs_24h	-0.273175	0.639551	0.83476	0.787037	0.453704
sp|O14773|TPP1_HUMAN	GreenAgNPs_24h_to_WTCellsAgNPs_48h	-3.27088	0.000516946	0.0414392	0.824074	0.157407
sp|O14773|TPP1_HUMAN	GreenAgNPs_48h_to_WTCellsAgNPs_24h	2.65135	0.000164171	0.00548382	0.685185	0.435185
sp|O14773|TPP1_HUMAN	GreenAgNPs_48h_to_WTCellsAgNPs_48h	-0.346352	0.595847	0.999424	0.722222	0.138889
sp|O14773|TPP1_HUMAN	WTCellsAgNPs_24h_to_WTCellsAgNPs_48h	-2.99771	0.000197098	0.0158405	0.740741	0.407407
sp|O14776|TCRG1_HUMAN	ColloidalAgNPs_24h_to_ColloidalAgNPs_48h	0.0773209	0.454474	0.983247	0.149306	0.149306
sp|O14776|TCRG1_HUMAN	ColloidalAgNPs_24h_to_GreenAgNPs_24h	0.0499748	0.627197	0.946087	0.111111	0.111111
sp|O14776|TCRG1_HUMAN	ColloidalAgNPs_24h_to_GreenAgNPs_48h	0.0136619	0.894047	0.999069	0.140625	0.140625
sp|O14776|TCRG1_HUMAN	ColloidalAgNPs_24h_to_WTCellsAgNPs_24h	0.0256158	0.802927	0.912405	0.154514	0.154514
sp|O14776|TCRG1_HUMAN	ColloidalAgNPs_24h_to_WTCellsAgNPs_48h	0.0497639	0.628641	0.954427	0.118056	0.118056
sp|O14776|TCRG1_HUMAN	ColloidalAgNPs_48h_to_GreenAgNPs_24h	-0.0273461	0.789942	0.928424	0.138889	0.138889
sp|O14776|TCRG1_HUMAN	ColloidalAgNPs_48h_to_GreenAgNPs_48h	-0.0636591	0.53698	0.957316	0.168403	0.168403
sp|O14776|TCRG1_HUMAN	ColloidalAgNPs_48h_to_WTCellsAgNPs_24h	-0.0517052	0.615404	0.775635	0.182292	0.182292
sp|O14776|TCRG1_HUMAN	ColloidalAgNPs_48h_to_WTCellsAgNPs_48h	-0.0275571	0.788363	0.998368	0.145833	0.145833
sp|O14776|TCRG1_HUMAN	GreenAgNPs_24h_to_GreenAgNPs_48h	-0.0363129	0.723742	0.857343	0.130208	0.130208
sp|O14776|TCRG1_HUMAN	GreenAgNPs_24h_to_WTCellsAgNPs_24h	-0.024359	0.812395	0.916565	0.144097	0.144097
sp|O14776|TCRG1_HUMAN	GreenAgNPs_24h_to_WTCellsAgNPs_48h	-0.000210925	0.998359	0.999105	0.107639	0.107639
sp|O14776|TCRG1_HUMAN	GreenAgNPs_48h_to_WTCellsAgNPs_24h	0.0119539	0.907224	0.948039	0.173611	0.173611
sp|O14776|TCRG1_HUMAN	GreenAgNPs_48h_to_WTCellsAgNPs_48h	0.036102	0.725276	0.999424	0.137153	0.137153
sp|O14776|TCRG1_HUMAN	WTCellsAgNPs_24h_to_WTCellsAgNPs_48h	0.0241481	0.813988	0.907764	0.151042	0.151042
sp|O14777|NDC80_HUMAN	ColloidalAgNPs_24h_to_ColloidalAgNPs_48h	0.780876	0.123244	0.842426	0.75	0.194444
sp|O14777|NDC80_HUMAN	ColloidalAgNPs_24h_to_GreenAgNPs_24h	0.246778	0.547532	0.921225	0.625	0.236111
sp|O14777|NDC80_HUMAN	ColloidalAgNPs_24h_to_GreenAgNPs_48h	0.495544	0.280121	0.852738	0.722222	0.222222
sp|O14777|NDC80_HUMAN	ColloidalAgNPs_24h_to_WTCellsAgNPs_24h	-0.0870092	0.838517	0.929641	0.652778	0.208333
sp|O14777|NDC80_HUMAN	ColloidalAgNPs_24h_to_WTCellsAgNPs_48h	-0.0302306	0.943529	0.990772	0.634259	0.189815
sp|O14777|NDC80_HUMAN	ColloidalAgNPs_48h_to_GreenAgNPs_24h	-0.534098	0.269734	0.655013	0.726852	0.226852
sp|O14777|NDC80_HUMAN	ColloidalAgNPs_48h_to_GreenAgNPs_48h	-0.285332	0.58114	0.961867	0.824074	0.212963
sp|O14777|NDC80_HUMAN	ColloidalAgNPs_48h_to_WTCellsAgNPs_24h	-0.867885	0.088663	0.25633	0.75463	0.199074
sp|O14777|NDC80_HUMAN	ColloidalAgNPs_48h_to_WTCellsAgNPs_48h	-0.811107	0.110124	0.998368	0.736111	0.180556
sp|O14777|NDC80_HUMAN	GreenAgNPs_24h_to_GreenAgNPs_48h	0.248766	0.569344	0.761364	0.699074	0.25463
sp|O14777|NDC80_HUMAN	GreenAgNPs_24h_to_WTCellsAgNPs_24h	-0.333787	0.417517	0.662126	0.62963	0.240741
sp|O14777|NDC80_HUMAN	GreenAgNPs_24h_to_WTCellsAgNPs_48h	-0.277009	0.500049	0.706011	0.611111	0.222222
sp|O14777|NDC80_HUMAN	GreenAgNPs_48h_to_WTCellsAgNPs_24h	-0.582554	0.206473	0.36741	0.726852	0.226852
sp|O14777|NDC80_HUMAN	GreenAgNPs_48h_to_WTCellsAgNPs_48h	-0.525775	0.25261	0.999424	0.708333	0.208333
sp|O14777|NDC80_HUMAN	WTCellsAgNPs_24h_to_WTCellsAgNPs_48h	0.0567787	0.894175	0.954043	0.638889	0.194444
sp|O14787|TNPO2_HUMAN	ColloidalAgNPs_24h_to_ColloidalAgNPs_48h	-0.0650756	0.851346	0.998573	0.608586	0.54798
sp|O14787|TNPO2_HUMAN	ColloidalAgNPs_24h_to_GreenAgNPs_24h	0.401242	0.256394	0.797612	0.659091	0.598485
sp|O14787|TNPO2_HUMAN	ColloidalAgNPs_24h_to_GreenAgNPs_48h	-0.468836	0.187631	0.802178	0.563131	0.502525
sp|O14787|TNPO2_HUMAN	ColloidalAgNPs_24h_to_WTCellsAgNPs_24h	-0.199111	0.567987	0.776853	0.616162	0.555556
sp|O14787|TNPO2_HUMAN	ColloidalAgNPs_24h_to_WTCellsAgNPs_48h	-0.664195	0.0681582	0.861497	0.535354	0.474747
sp|O14787|TNPO2_HUMAN	ColloidalAgNPs_48h_to_GreenAgNPs_24h	0.466318	0.189899	0.588683	0.656566	0.59596
sp|O14787|TNPO2_HUMAN	ColloidalAgNPs_48h_to_GreenAgNPs_48h	-0.403761	0.253528	0.953297	0.560606	0.5
sp|O14787|TNPO2_HUMAN	ColloidalAgNPs_48h_to_WTCellsAgNPs_24h	-0.134035	0.699967	0.828474	0.613636	0.55303
sp|O14787|TNPO2_HUMAN	ColloidalAgNPs_48h_to_WTCellsAgNPs_48h	-0.599119	0.0970924	0.998368	0.532828	0.472222
sp|O14787|TNPO2_HUMAN	GreenAgNPs_24h_to_GreenAgNPs_48h	-0.870078	0.020443	0.150142	0.611111	0.550505
sp|O14787|TNPO2_HUMAN	GreenAgNPs_24h_to_WTCellsAgNPs_24h	-0.600353	0.096457	0.32083	0.664141	0.603535
sp|O14787|TNPO2_HUMAN	GreenAgNPs_24h_to_WTCellsAgNPs_48h	-1.06544	0.0060109	0.105538	0.583333	0.522727
sp|O14787|TNPO2_HUMAN	GreenAgNPs_48h_to_WTCellsAgNPs_24h	0.269725	0.440956	0.599544	0.568182	0.507576
sp|O14787|TNPO2_HUMAN	GreenAgNPs_48h_to_WTCellsAgNPs_48h	-0.195359	0.575238	0.999424	0.487374	0.426768
sp|O14787|TNPO2_HUMAN	WTCellsAgNPs_24h_to_WTCellsAgNPs_48h	-0.465084	0.191019	0.392747	0.540404	0.479798
sp|O14802|RPC1_HUMAN	ColloidalAgNPs_24h_to_ColloidalAgNPs_48h	0.538886	0.226612	0.920271	0.916667	0.472222
sp|O14802|RPC1_HUMAN	ColloidalAgNPs_24h_to_GreenAgNPs_24h	0.699341	0.12943	0.752596	0.930556	0.416667
sp|O14802|RPC1_HUMAN	ColloidalAgNPs_24h_to_GreenAgNPs_48h	0.301979	0.503426	0.925572	0.861111	0.347222
sp|O14802|RPC1_HUMAN	ColloidalAgNPs_24h_to_WTCellsAgNPs_24h	0.0155158	0.973367	0.987914	0.902778	0.319444
sp|O14802|RPC1_HUMAN	ColloidalAgNPs_24h_to_WTCellsAgNPs_48h	0.285913	0.516112	0.950129	0.881944	0.4375
sp|O14802|RPC1_HUMAN	ColloidalAgNPs_48h_to_GreenAgNPs_24h	0.160455	0.622433	0.869738	0.916667	0.680556
sp|O14802|RPC1_HUMAN	ColloidalAgNPs_48h_to_GreenAgNPs_48h	-0.236907	0.468675	0.957316	0.847222	0.611111
sp|O14802|RPC1_HUMAN	ColloidalAgNPs_48h_to_WTCellsAgNPs_24h	-0.52337	0.140721	0.335848	0.888889	0.583333
sp|O14802|RPC1_HUMAN	ColloidalAgNPs_48h_to_WTCellsAgNPs_48h	-0.252973	0.417764	0.998368	0.868056	0.701389
sp|O14802|RPC1_HUMAN	GreenAgNPs_24h_to_GreenAgNPs_48h	-0.397362	0.248982	0.492335	0.861111	0.555556
sp|O14802|RPC1_HUMAN	GreenAgNPs_24h_to_WTCellsAgNPs_24h	-0.683825	0.0677435	0.286588	0.902778	0.527778
sp|O14802|RPC1_HUMAN	GreenAgNPs_24h_to_WTCellsAgNPs_48h	-0.413428	0.211528	0.451115	0.881944	0.645833
sp|O14802|RPC1_HUMAN	GreenAgNPs_48h_to_WTCellsAgNPs_24h	-0.286463	0.429514	0.588798	0.833333	0.458333
sp|O14802|RPC1_HUMAN	GreenAgNPs_48h_to_WTCellsAgNPs_48h	-0.0160663	0.960567	0.999424	0.8125	0.576389
sp|O14802|RPC1_HUMAN	WTCellsAgNPs_24h_to_WTCellsAgNPs_48h	0.270397	0.438233	0.638604	0.854167	0.548611
sp|O14817|TSN4_HUMAN	ColloidalAgNPs_24h_to_ColloidalAgNPs_48h	0.289753	0.572563	0.993165	0.770833	0.1875
sp|O14817|TSN4_HUMAN	ColloidalAgNPs_24h_to_GreenAgNPs_24h	0.163964	0.688689	0.951719	0.6875	0.354167
sp|O14817|TSN4_HUMAN	ColloidalAgNPs_24h_to_GreenAgNPs_48h	0.113264	0.860631	0.99779	0.791667	0.125
sp|O14817|TSN4_HUMAN	ColloidalAgNPs_24h_to_WTCellsAgNPs_24h	-0.919526	0.0495623	0.231138	0.583333	0.166667
sp|O14817|TSN4_HUMAN	ColloidalAgNPs_24h_to_WTCellsAgNPs_48h	-0.296847	0.563344	0.953488	0.708333	0.125
sp|O14817|TSN4_HUMAN	ColloidalAgNPs_48h_to_GreenAgNPs_24h	-0.125789	0.78805	0.927717	0.791667	0.375
sp|O14817|TSN4_HUMAN	ColloidalAgNPs_48h_to_GreenAgNPs_48h	-0.176489	0.796628	0.979966	0.895833	0.145833
sp|O14817|TSN4_HUMAN	ColloidalAgNPs_48h_to_WTCellsAgNPs_24h	-1.20928	0.0265857	0.134007	0.6875	0.1875
sp|O14817|TSN4_HUMAN	ColloidalAgNPs_48h_to_WTCellsAgNPs_48h	-0.5866	0.305456	0.998368	0.8125	0.145833
sp|O14817|TSN4_HUMAN	GreenAgNPs_24h_to_GreenAgNPs_48h	-0.0506997	0.933941	0.973684	0.8125	0.3125
sp|O14817|TSN4_HUMAN	GreenAgNPs_24h_to_WTCellsAgNPs_24h	-1.08349	0.0129863	0.169608	0.604167	0.354167
sp|O14817|TSN4_HUMAN	GreenAgNPs_24h_to_WTCellsAgNPs_48h	-0.460811	0.334563	0.573785	0.729167	0.3125
sp|O14817|TSN4_HUMAN	GreenAgNPs_48h_to_WTCellsAgNPs_24h	-1.03279	0.118623	0.254513	0.708333	0.125
sp|O14817|TSN4_HUMAN	GreenAgNPs_48h_to_WTCellsAgNPs_48h	-0.410111	0.55198	0.999424	0.833333	0.0833333
sp|O14817|TSN4_HUMAN	WTCellsAgNPs_24h_to_WTCellsAgNPs_48h	0.622679	0.214466	0.41938	0.625	0.125
sp|O14818|PSA7_HUMAN	ColloidalAgNPs_24h_to_ColloidalAgNPs_48h	0.0149172	0.899766	0.998573	0.0606061	0.0606061
sp|O14818|PSA7_HUMAN	ColloidalAgNPs_24h_to_GreenAgNPs_24h	-0.0149583	0.899491	0.991077	0.0454545	0.0454545
sp|O14818|PSA7_HUMAN	ColloidalAgNPs_24h_to_GreenAgNPs_48h	-0.0496745	0.67559	0.966629	0.0479798	0.0479798
sp|O14818|PSA7_HUMAN	ColloidalAgNPs_24h_to_WTCellsAgNPs_24h	-0.0681261	0.566855	0.776011	0.0656566	0.0656566
sp|O14818|PSA7_HUMAN	ColloidalAgNPs_24h_to_WTCellsAgNPs_48h	-0.0793129	0.505644	0.950129	0.0454545	0.0454545
sp|O14818|PSA7_HUMAN	ColloidalAgNPs_48h_to_GreenAgNPs_24h	-0.0298755	0.800972	0.931028	0.0757576	0.0757576
sp|O14818|PSA7_HUMAN	ColloidalAgNPs_48h_to_GreenAgNPs_48h	-0.0645917	0.58697	0.963574	0.0782828	0.0782828
sp|O14818|PSA7_HUMAN	ColloidalAgNPs_48h_to_WTCellsAgNPs_24h	-0.0830433	0.486101	0.679272	0.0959596	0.0959596
sp|O14818|PSA7_HUMAN	ColloidalAgNPs_48h_to_WTCellsAgNPs_48h	-0.0942301	0.430225	0.998368	0.0757576	0.0757576
sp|O14818|PSA7_HUMAN	GreenAgNPs_24h_to_GreenAgNPs_48h	-0.0347162	0.769642	0.883343	0.0631313	0.0631313
sp|O14818|PSA7_HUMAN	GreenAgNPs_24h_to_WTCellsAgNPs_24h	-0.0531678	0.654328	0.841365	0.0808081	0.0808081
sp|O14818|PSA7_HUMAN	GreenAgNPs_24h_to_WTCellsAgNPs_48h	-0.0643546	0.588332	0.762253	0.0606061	0.0606061
sp|O14818|PSA7_HUMAN	GreenAgNPs_48h_to_WTCellsAgNPs_24h	-0.0184516	0.876205	0.926087	0.0833333	0.0833333
sp|O14818|PSA7_HUMAN	GreenAgNPs_48h_to_WTCellsAgNPs_48h	-0.0296384	0.802515	0.999424	0.0631313	0.0631313
sp|O14818|PSA7_HUMAN	WTCellsAgNPs_24h_to_WTCellsAgNPs_48h	-0.0111868	0.924738	0.966014	0.0808081	0.0808081
sp|O14828|SCAM3_HUMAN	ColloidalAgNPs_24h_to_ColloidalAgNPs_48h	0.0661456	0.693291	0.998573	0.0365854	0.0365854
sp|O14828|SCAM3_HUMAN	ColloidalAgNPs_24h_to_GreenAgNPs_24h	0.200209	0.240768	0.793894	0.0609756	0.0609756
sp|O14828|SCAM3_HUMAN	ColloidalAgNPs_24h_to_GreenAgNPs_48h	0.209562	0.220332	0.82991	0.0528455	0.0528455
sp|O14828|SCAM3_HUMAN	ColloidalAgNPs_24h_to_WTCellsAgNPs_24h	-0.313626	0.0735288	0.278648	0.0182927	0.0182927
sp|O14828|SCAM3_HUMAN	ColloidalAgNPs_24h_to_WTCellsAgNPs_48h	0.0851243	0.61228	0.954427	0.0934959	0.0934959
sp|O14828|SCAM3_HUMAN	ColloidalAgNPs_48h_to_GreenAgNPs_24h	0.134063	0.427221	0.759733	0.0691057	0.0691057
sp|O14828|SCAM3_HUMAN	ColloidalAgNPs_48h_to_GreenAgNPs_48h	0.143417	0.39629	0.957316	0.0609756	0.0609756
sp|O14828|SCAM3_HUMAN	ColloidalAgNPs_48h_to_WTCellsAgNPs_24h	-0.379771	0.033552	0.148104	0.0264228	0.0264228
sp|O14828|SCAM3_HUMAN	ColloidalAgNPs_48h_to_WTCellsAgNPs_48h	0.0189788	0.909721	0.998368	0.101626	0.101626
sp|O14828|SCAM3_HUMAN	GreenAgNPs_24h_to_GreenAgNPs_48h	0.0093532	0.95543	0.983978	0.0853659	0.0853659
sp|O14828|SCAM3_HUMAN	GreenAgNPs_24h_to_WTCellsAgNPs_24h	-0.513834	0.00600023	0.121827	0.050813	0.050813
sp|O14828|SCAM3_HUMAN	GreenAgNPs_24h_to_WTCellsAgNPs_48h	-0.115085	0.494509	0.702271	0.126016	0.126016
sp|O14828|SCAM3_HUMAN	GreenAgNPs_48h_to_WTCellsAgNPs_24h	-0.523188	0.00529923	0.0328896	0.0426829	0.0426829
sp|O14828|SCAM3_HUMAN	GreenAgNPs_48h_to_WTCellsAgNPs_48h	-0.124438	0.460602	0.999424	0.117886	0.117886
sp|O14828|SCAM3_HUMAN	WTCellsAgNPs_24h_to_WTCellsAgNPs_48h	0.39875	0.0265335	0.120914	0.0833333	0.0833333
sp|O14874|BCKD_HUMAN	ColloidalAgNPs_24h_to_ColloidalAgNPs_48h	0.616188	0.420473	0.983247	0.902778	0.111111
sp|O14874|BCKD_HUMAN	ColloidalAgNPs_24h_to_GreenAgNPs_24h	0.99234	0.284879	0.824692	0.930556	0.0694444
sp|O14874|BCKD_HUMAN	ColloidalAgNPs_24h_to_GreenAgNPs_48h	-0.0617076	0.940723	0.999069	0.875	0.0138889
sp|O14874|BCKD_HUMAN	ColloidalAgNPs_24h_to_WTCellsAgNPs_24h	0.977591	0.236117	0.507253	0.916667	0.125
sp|O14874|BCKD_HUMAN	ColloidalAgNPs_24h_to_WTCellsAgNPs_48h	0.338346	0.644409	0.954427	0.861111	0.0694444
sp|O14874|BCKD_HUMAN	ColloidalAgNPs_48h_to_GreenAgNPs_24h	0.376152	0.609524	0.864182	0.944444	0.152778
sp|O14874|BCKD_HUMAN	ColloidalAgNPs_48h_to_GreenAgNPs_48h	-0.677896	0.381046	0.957316	0.888889	0.0972222
sp|O14874|BCKD_HUMAN	ColloidalAgNPs_48h_to_WTCellsAgNPs_24h	0.361403	0.551454	0.728934	0.930556	0.208333
sp|O14874|BCKD_HUMAN	ColloidalAgNPs_48h_to_WTCellsAgNPs_48h	-0.277843	0.642587	0.998368	0.875	0.152778
sp|O14874|BCKD_HUMAN	GreenAgNPs_24h_to_GreenAgNPs_48h	-1.05405	0.261616	0.503256	0.916667	0.0555556
sp|O14874|BCKD_HUMAN	GreenAgNPs_24h_to_WTCellsAgNPs_24h	-0.0147485	0.983619	0.993532	0.958333	0.166667
sp|O14874|BCKD_HUMAN	GreenAgNPs_24h_to_WTCellsAgNPs_48h	-0.653994	0.395887	0.624206	0.902778	0.111111
sp|O14874|BCKD_HUMAN	GreenAgNPs_48h_to_WTCellsAgNPs_24h	1.0393	0.214328	0.376856	0.902778	0.111111
sp|O14874|BCKD_HUMAN	GreenAgNPs_48h_to_WTCellsAgNPs_48h	0.400053	0.588155	0.999424	0.847222	0.0555556
sp|O14874|BCKD_HUMAN	WTCellsAgNPs_24h_to_WTCellsAgNPs_48h	-0.639246	0.321998	0.534719	0.888889	0.166667
sp|O14880|MGST3_HUMAN	ColloidalAgNPs_24h_to_ColloidalAgNPs_48h	-0.2596	0.684215	0.998573	0.280303	0.280303
sp|O14880|MGST3_HUMAN	ColloidalAgNPs_24h_to_GreenAgNPs_24h	0.101873	0.872941	0.989164	0.454545	0.454545
sp|O14880|MGST3_HUMAN	ColloidalAgNPs_24h_to_GreenAgNPs_48h	-0.137074	0.829674	0.995377	0.363636	0.363636
sp|O14880|MGST3_HUMAN	ColloidalAgNPs_24h_to_WTCellsAgNPs_24h	-0.569093	0.376803	0.629794	0.378788	0.378788
sp|O14880|MGST3_HUMAN	ColloidalAgNPs_24h_to_WTCellsAgNPs_48h	-0.721364	0.26573	0.916748	0.272727	0.272727
sp|O14880|MGST3_HUMAN	ColloidalAgNPs_48h_to_GreenAgNPs_24h	0.361473	0.572017	0.842943	0.371212	0.371212
sp|O14880|MGST3_HUMAN	ColloidalAgNPs_48h_to_GreenAgNPs_48h	0.122526	0.847497	0.979966	0.280303	0.280303
sp|O14880|MGST3_HUMAN	ColloidalAgNPs_48h_to_WTCellsAgNPs_24h	-0.309493	0.628097	0.781973	0.295455	0.295455
sp|O14880|MGST3_HUMAN	ColloidalAgNPs_48h_to_WTCellsAgNPs_48h	-0.461764	0.471635	0.998368	0.189394	0.189394
sp|O14880|MGST3_HUMAN	GreenAgNPs_24h_to_GreenAgNPs_48h	-0.238948	0.708035	0.85062	0.454545	0.454545
sp|O14880|MGST3_HUMAN	GreenAgNPs_24h_to_WTCellsAgNPs_24h	-0.670966	0.299453	0.554875	0.469697	0.469697
sp|O14880|MGST3_HUMAN	GreenAgNPs_24h_to_WTCellsAgNPs_48h	-0.823237	0.206376	0.44573	0.363636	0.363636
sp|O14880|MGST3_HUMAN	GreenAgNPs_48h_to_WTCellsAgNPs_24h	-0.432018	0.50027	0.649539	0.378788	0.378788
sp|O14880|MGST3_HUMAN	GreenAgNPs_48h_to_WTCellsAgNPs_48h	-0.584289	0.364478	0.999424	0.272727	0.272727
sp|O14880|MGST3_HUMAN	WTCellsAgNPs_24h_to_WTCellsAgNPs_48h	-0.152271	0.811158	0.90558	0.287879	0.287879
sp|O14893|GEMI2_HUMAN	ColloidalAgNPs_24h_to_ColloidalAgNPs_48h	0.0360057	0.93804	0.998573	0.4375	0.4375
sp|O14893|GEMI2_HUMAN	ColloidalAgNPs_24h_to_GreenAgNPs_24h	0.119017	0.80656	0.97901	0.5625	0.479167
sp|O14893|GEMI2_HUMAN	ColloidalAgNPs_24h_to_GreenAgNPs_48h	-0.615776	0.240491	0.839049	0.458333	0.291667
sp|O14893|GEMI2_HUMAN	ColloidalAgNPs_24h_to_WTCellsAgNPs_24h	-0.510974	0.275319	0.546749	0.354167	0.354167
sp|O14893|GEMI2_HUMAN	ColloidalAgNPs_24h_to_WTCellsAgNPs_48h	-0.207957	0.654052	0.954427	0.395833	0.395833
sp|O14893|GEMI2_HUMAN	ColloidalAgNPs_48h_to_GreenAgNPs_24h	0.083011	0.864352	0.951037	0.541667	0.458333
sp|O14893|GEMI2_HUMAN	ColloidalAgNPs_48h_to_GreenAgNPs_48h	-0.651781	0.214792	0.953297	0.4375	0.270833
sp|O14893|GEMI2_HUMAN	ColloidalAgNPs_48h_to_WTCellsAgNPs_24h	-0.546979	0.243657	0.460386	0.333333	0.333333
sp|O14893|GEMI2_HUMAN	ColloidalAgNPs_48h_to_WTCellsAgNPs_48h	-0.243962	0.599333	0.998368	0.375	0.375
sp|O14893|GEMI2_HUMAN	GreenAgNPs_24h_to_GreenAgNPs_48h	-0.734792	0.179487	0.414519	0.5625	0.3125
sp|O14893|GEMI2_HUMAN	GreenAgNPs_24h_to_WTCellsAgNPs_24h	-0.62999	0.201586	0.450553	0.458333	0.375
sp|O14893|GEMI2_HUMAN	GreenAgNPs_24h_to_WTCellsAgNPs_48h	-0.326973	0.502694	0.708705	0.5	0.416667
sp|O14893|GEMI2_HUMAN	GreenAgNPs_48h_to_WTCellsAgNPs_24h	0.104802	0.839677	0.905222	0.354167	0.1875
sp|O14893|GEMI2_HUMAN	GreenAgNPs_48h_to_WTCellsAgNPs_48h	0.407819	0.433622	0.999424	0.395833	0.229167
sp|O14893|GEMI2_HUMAN	WTCellsAgNPs_24h_to_WTCellsAgNPs_48h	0.303017	0.514648	0.702345	0.291667	0.291667
sp|O14907|TX1B3_HUMAN	ColloidalAgNPs_24h_to_ColloidalAgNPs_48h	-0.043755	0.732335	0.998573	0	0
sp|O14907|TX1B3_HUMAN	ColloidalAgNPs_24h_to_GreenAgNPs_24h	0.196836	0.135528	0.752596	0.00520833	0.00520833
sp|O14907|TX1B3_HUMAN	ColloidalAgNPs_24h_to_GreenAgNPs_48h	-0.0924292	0.472512	0.910379	0	0
sp|O14907|TX1B3_HUMAN	ColloidalAgNPs_24h_to_WTCellsAgNPs_24h	0.0940325	0.464979	0.70072	0.078125	0.078125
sp|O14907|TX1B3_HUMAN	ColloidalAgNPs_24h_to_WTCellsAgNPs_48h	-0.0536039	0.675464	0.955701	0	0
sp|O14907|TX1B3_HUMAN	ColloidalAgNPs_48h_to_GreenAgNPs_24h	0.240591	0.0721862	0.425536	0.00520833	0.00520833
sp|O14907|TX1B3_HUMAN	ColloidalAgNPs_48h_to_GreenAgNPs_48h	-0.0486743	0.703704	0.978993	0	0
sp|O14907|TX1B3_HUMAN	ColloidalAgNPs_48h_to_WTCellsAgNPs_24h	0.137788	0.288412	0.506589	0.078125	0.078125
sp|O14907|TX1B3_HUMAN	ColloidalAgNPs_48h_to_WTCellsAgNPs_48h	-0.00984887	0.938538	0.998368	0	0
sp|O14907|TX1B3_HUMAN	GreenAgNPs_24h_to_GreenAgNPs_48h	-0.289265	0.0338647	0.184777	0.00520833	0.00520833
sp|O14907|TX1B3_HUMAN	GreenAgNPs_24h_to_WTCellsAgNPs_24h	-0.102803	0.425069	0.669636	0.0833333	0.0833333
sp|O14907|TX1B3_HUMAN	GreenAgNPs_24h_to_WTCellsAgNPs_48h	-0.25044	0.0622045	0.250351	0.00520833	0.00520833
sp|O14907|TX1B3_HUMAN	GreenAgNPs_48h_to_WTCellsAgNPs_24h	0.186462	0.156069	0.305244	0.078125	0.078125
sp|O14907|TX1B3_HUMAN	GreenAgNPs_48h_to_WTCellsAgNPs_48h	0.0388254	0.761436	0.999424	0	0
sp|O14907|TX1B3_HUMAN	WTCellsAgNPs_24h_to_WTCellsAgNPs_48h	-0.147636	0.256431	0.467151	0.078125	0.078125
sp|O14908|GIPC1_HUMAN	ColloidalAgNPs_24h_to_ColloidalAgNPs_48h	0.431299	0.0539026	0.683366	0.251603	0.232372
sp|O14908|GIPC1_HUMAN	ColloidalAgNPs_24h_to_GreenAgNPs_24h	0.387467	0.080375	0.709031	0.25	0.230769
sp|O14908|GIPC1_HUMAN	ColloidalAgNPs_24h_to_GreenAgNPs_48h	0.739753	0.00235276	0.185747	0.341346	0.322115
sp|O14908|GIPC1_HUMAN	ColloidalAgNPs_24h_to_WTCellsAgNPs_24h	0.368426	0.0950817	0.315659	0.258013	0.238782
sp|O14908|GIPC1_HUMAN	ColloidalAgNPs_24h_to_WTCellsAgNPs_48h	0.710704	0.00320198	0.491019	0.338141	0.31891
sp|O14908|GIPC1_HUMAN	ColloidalAgNPs_48h_to_GreenAgNPs_24h	-0.0438318	0.836334	0.941331	0.296474	0.277244
sp|O14908|GIPC1_HUMAN	ColloidalAgNPs_48h_to_GreenAgNPs_48h	0.308454	0.15749	0.941808	0.387821	0.36859
sp|O14908|GIPC1_HUMAN	ColloidalAgNPs_48h_to_WTCellsAgNPs_24h	-0.0628733	0.767123	0.872178	0.304487	0.285256
sp|O14908|GIPC1_HUMAN	ColloidalAgNPs_48h_to_WTCellsAgNPs_48h	0.279405	0.198167	0.998368	0.384615	0.365385
sp|O14908|GIPC1_HUMAN	GreenAgNPs_24h_to_GreenAgNPs_48h	0.352286	0.109326	0.321158	0.386218	0.366987
sp|O14908|GIPC1_HUMAN	GreenAgNPs_24h_to_WTCellsAgNPs_24h	-0.0190415	0.928455	0.971056	0.302885	0.283654
sp|O14908|GIPC1_HUMAN	GreenAgNPs_24h_to_WTCellsAgNPs_48h	0.323237	0.13958	0.370046	0.383013	0.363782
sp|O14908|GIPC1_HUMAN	GreenAgNPs_48h_to_WTCellsAgNPs_24h	-0.371327	0.0926996	0.215153	0.394231	0.375
sp|O14908|GIPC1_HUMAN	GreenAgNPs_48h_to_WTCellsAgNPs_48h	-0.0290489	0.891064	0.999424	0.474359	0.455128
sp|O14908|GIPC1_HUMAN	WTCellsAgNPs_24h_to_WTCellsAgNPs_48h	0.342278	0.119048	0.2938	0.391026	0.371795
sp|O14925|TIM23_HUMAN	ColloidalAgNPs_24h_to_ColloidalAgNPs_48h	-0.557416	0.459085	0.983247	0.933333	0.0833333
sp|O14925|TIM23_HUMAN	ColloidalAgNPs_24h_to_GreenAgNPs_24h	-0.323002	0.635199	0.946087	0.883333	0.133333
sp|O14925|TIM23_HUMAN	ColloidalAgNPs_24h_to_GreenAgNPs_48h	Inf	NA	0	0.983333	0.0333333
sp|O14925|TIM23_HUMAN	ColloidalAgNPs_24h_to_WTCellsAgNPs_24h	-1.73726	0.0245898	0.182035	0.766667	0.0666667
sp|O14925|TIM23_HUMAN	ColloidalAgNPs_24h_to_WTCellsAgNPs_48h	-0.674064	0.374042	0.916748	0.916667	0.0666667
sp|O14925|TIM23_HUMAN	ColloidalAgNPs_48h_to_GreenAgNPs_24h	0.234414	0.656429	0.887277	0.85	0.15
sp|O14925|TIM23_HUMAN	ColloidalAgNPs_48h_to_GreenAgNPs_48h	Inf	NA	0	0.95	0.05
sp|O14925|TIM23_HUMAN	ColloidalAgNPs_48h_to_WTCellsAgNPs_24h	-1.17984	0.0401273	0.16298	0.733333	0.0833333
sp|O14925|TIM23_HUMAN	ColloidalAgNPs_48h_to_WTCellsAgNPs_48h	-0.116648	0.847267	0.998368	0.883333	0.0833333
sp|O14925|TIM23_HUMAN	GreenAgNPs_24h_to_GreenAgNPs_48h	Inf	NA	0	0.9	0.1
sp|O14925|TIM23_HUMAN	GreenAgNPs_24h_to_WTCellsAgNPs_24h	-1.41426	0.00590467	0.121222	0.683333	0.133333
sp|O14925|TIM23_HUMAN	GreenAgNPs_24h_to_WTCellsAgNPs_48h	-0.351062	0.508255	0.710903	0.833333	0.133333
sp|O14925|TIM23_HUMAN	GreenAgNPs_48h_to_WTCellsAgNPs_24h	#NAME?	NA	0	0.783333	0.0333333
sp|O14925|TIM23_HUMAN	GreenAgNPs_48h_to_WTCellsAgNPs_48h	#NAME?	NA	0	0.933333	0.0333333
sp|O14925|TIM23_HUMAN	WTCellsAgNPs_24h_to_WTCellsAgNPs_48h	1.0632	0.0591091	0.189491	0.716667	0.0666667
sp|O14929|HAT1_HUMAN	ColloidalAgNPs_24h_to_ColloidalAgNPs_48h	0.359113	0.0274854	0.671138	0.141892	0.141892
sp|O14929|HAT1_HUMAN	ColloidalAgNPs_24h_to_GreenAgNPs_24h	0.275009	0.0827602	0.713893	0.0923423	0.0923423
sp|O14929|HAT1_HUMAN	ColloidalAgNPs_24h_to_GreenAgNPs_48h	0.177014	0.252394	0.84641	0.0900901	0.0900901
sp|O14929|HAT1_HUMAN	ColloidalAgNPs_24h_to_WTCellsAgNPs_24h	0.0707842	0.642	0.820961	0.141892	0.141892
sp|O14929|HAT1_HUMAN	ColloidalAgNPs_24h_to_WTCellsAgNPs_48h	0.134817	0.379689	0.916748	0.0878378	0.0878378
sp|O14929|HAT1_HUMAN	ColloidalAgNPs_48h_to_GreenAgNPs_24h	-0.0841048	0.581154	0.848961	0.18018	0.18018
sp|O14929|HAT1_HUMAN	ColloidalAgNPs_48h_to_GreenAgNPs_48h	-0.182099	0.23952	0.953297	0.177928	0.177928
sp|O14929|HAT1_HUMAN	ColloidalAgNPs_48h_to_WTCellsAgNPs_24h	-0.288329	0.0700338	0.222749	0.22973	0.22973
sp|O14929|HAT1_HUMAN	ColloidalAgNPs_48h_to_WTCellsAgNPs_48h	-0.224297	0.151374	0.998368	0.175676	0.175676
sp|O14929|HAT1_HUMAN	GreenAgNPs_24h_to_GreenAgNPs_48h	-0.0979942	0.520988	0.730194	0.128378	0.128378
sp|O14929|HAT1_HUMAN	GreenAgNPs_24h_to_WTCellsAgNPs_24h	-0.204224	0.1893	0.438341	0.18018	0.18018
sp|O14929|HAT1_HUMAN	GreenAgNPs_24h_to_WTCellsAgNPs_48h	-0.140192	0.361405	0.597833	0.126126	0.126126
sp|O14929|HAT1_HUMAN	GreenAgNPs_48h_to_WTCellsAgNPs_24h	-0.10623	0.487018	0.641407	0.177928	0.177928
sp|O14929|HAT1_HUMAN	GreenAgNPs_48h_to_WTCellsAgNPs_48h	-0.0421976	0.781243	0.999424	0.123874	0.123874
sp|O14929|HAT1_HUMAN	WTCellsAgNPs_24h_to_WTCellsAgNPs_48h	0.0640326	0.673905	0.817657	0.175676	0.175676
sp|O14933|UB2L6_HUMAN	ColloidalAgNPs_24h_to_ColloidalAgNPs_48h	-0.34591	0.307387	0.945007	0.230769	0.230769
sp|O14933|UB2L6_HUMAN	ColloidalAgNPs_24h_to_GreenAgNPs_24h	-0.0401799	0.904233	0.991077	0.294872	0.294872
sp|O14933|UB2L6_HUMAN	ColloidalAgNPs_24h_to_GreenAgNPs_48h	-0.068558	0.837406	0.995477	0.266026	0.266026
sp|O14933|UB2L6_HUMAN	ColloidalAgNPs_24h_to_WTCellsAgNPs_24h	-0.484333	0.158589	0.412819	0.211538	0.211538
sp|O14933|UB2L6_HUMAN	ColloidalAgNPs_24h_to_WTCellsAgNPs_48h	-0.371807	0.273658	0.916748	0.217949	0.217949
sp|O14933|UB2L6_HUMAN	ColloidalAgNPs_48h_to_GreenAgNPs_24h	0.30573	0.365443	0.716072	0.25	0.25
sp|O14933|UB2L6_HUMAN	ColloidalAgNPs_48h_to_GreenAgNPs_48h	0.277352	0.410674	0.957316	0.221154	0.221154
sp|O14933|UB2L6_HUMAN	ColloidalAgNPs_48h_to_WTCellsAgNPs_24h	-0.138423	0.679184	0.816475	0.166667	0.166667
sp|O14933|UB2L6_HUMAN	ColloidalAgNPs_48h_to_WTCellsAgNPs_48h	-0.0258973	0.93818	0.998368	0.173077	0.173077
sp|O14933|UB2L6_HUMAN	GreenAgNPs_24h_to_GreenAgNPs_48h	-0.0283781	0.932273	0.973074	0.285256	0.285256
sp|O14933|UB2L6_HUMAN	GreenAgNPs_24h_to_WTCellsAgNPs_24h	-0.444153	0.194109	0.442673	0.230769	0.230769
sp|O14933|UB2L6_HUMAN	GreenAgNPs_24h_to_WTCellsAgNPs_48h	-0.331628	0.327221	0.566731	0.237179	0.237179
sp|O14933|UB2L6_HUMAN	GreenAgNPs_48h_to_WTCellsAgNPs_24h	-0.415775	0.222819	0.385315	0.201923	0.201923
sp|O14933|UB2L6_HUMAN	GreenAgNPs_48h_to_WTCellsAgNPs_48h	-0.303249	0.369258	0.999424	0.208333	0.208333
sp|O14933|UB2L6_HUMAN	WTCellsAgNPs_24h_to_WTCellsAgNPs_48h	0.112525	0.73651	0.860342	0.153846	0.153846
sp|O14949|QCR8_HUMAN	ColloidalAgNPs_24h_to_ColloidalAgNPs_48h	0.528126	0.2333	0.920271	0.113095	0.113095
sp|O14949|QCR8_HUMAN	ColloidalAgNPs_24h_to_GreenAgNPs_24h	0.224314	0.606767	0.938169	0.0178571	0.0178571
sp|O14949|QCR8_HUMAN	ColloidalAgNPs_24h_to_GreenAgNPs_48h	-0.0324508	0.940426	0.999069	0.00595238	0.00595238
sp|O14949|QCR8_HUMAN	ColloidalAgNPs_24h_to_WTCellsAgNPs_24h	-0.404125	0.357775	0.615563	0.00595238	0.00595238
sp|O14949|QCR8_HUMAN	ColloidalAgNPs_24h_to_WTCellsAgNPs_48h	-0.0587578	0.892379	0.987835	0.00595238	0.00595238
sp|O14949|QCR8_HUMAN	ColloidalAgNPs_48h_to_GreenAgNPs_24h	-0.303811	0.487094	0.797917	0.119048	0.119048
sp|O14949|QCR8_HUMAN	ColloidalAgNPs_48h_to_GreenAgNPs_48h	-0.560576	0.206947	0.953297	0.107143	0.107143
sp|O14949|QCR8_HUMAN	ColloidalAgNPs_48h_to_WTCellsAgNPs_24h	-0.93225	0.0430189	0.169941	0.107143	0.107143
sp|O14949|QCR8_HUMAN	ColloidalAgNPs_48h_to_WTCellsAgNPs_48h	-0.586883	0.187351	0.998368	0.107143	0.107143
sp|O14949|QCR8_HUMAN	GreenAgNPs_24h_to_GreenAgNPs_48h	-0.256765	0.556217	0.752355	0.0119048	0.0119048
sp|O14949|QCR8_HUMAN	GreenAgNPs_24h_to_WTCellsAgNPs_24h	-0.628439	0.159457	0.406176	0.0119048	0.0119048
sp|O14949|QCR8_HUMAN	GreenAgNPs_24h_to_WTCellsAgNPs_48h	-0.283072	0.516933	0.714929	0.0119048	0.0119048
sp|O14949|QCR8_HUMAN	GreenAgNPs_48h_to_WTCellsAgNPs_24h	-0.371674	0.396819	0.557471	0	0
sp|O14949|QCR8_HUMAN	GreenAgNPs_48h_to_WTCellsAgNPs_48h	-0.026307	0.951688	0.999424	0	0
sp|O14949|QCR8_HUMAN	WTCellsAgNPs_24h_to_WTCellsAgNPs_48h	0.345367	0.430446	0.633176	0	0
sp|O14964|HGS_HUMAN	ColloidalAgNPs_24h_to_ColloidalAgNPs_48h	-0.00975675	0.954334	0.998573	0.429924	0.429924
sp|O14964|HGS_HUMAN	ColloidalAgNPs_24h_to_GreenAgNPs_24h	0.274168	0.120105	0.752529	0.469697	0.469697
sp|O14964|HGS_HUMAN	ColloidalAgNPs_24h_to_GreenAgNPs_48h	-0.327341	0.0671559	0.656422	0.392045	0.392045
sp|O14964|HGS_HUMAN	ColloidalAgNPs_24h_to_WTCellsAgNPs_24h	0.0495886	0.77127	0.892205	0.433712	0.433712
sp|O14964|HGS_HUMAN	ColloidalAgNPs_24h_to_WTCellsAgNPs_48h	-0.194438	0.262309	0.9164	0.429924	0.429924
sp|O14964|HGS_HUMAN	ColloidalAgNPs_48h_to_GreenAgNPs_24h	0.283925	0.108309	0.482576	0.452652	0.452652
sp|O14964|HGS_HUMAN	ColloidalAgNPs_48h_to_GreenAgNPs_48h	-0.317584	0.0749524	0.913355	0.375	0.375
sp|O14964|HGS_HUMAN	ColloidalAgNPs_48h_to_WTCellsAgNPs_24h	0.0593454	0.728041	0.845352	0.416667	0.416667
sp|O14964|HGS_HUMAN	ColloidalAgNPs_48h_to_WTCellsAgNPs_48h	-0.184681	0.286187	0.998368	0.412879	0.412879
sp|O14964|HGS_HUMAN	GreenAgNPs_24h_to_GreenAgNPs_48h	-0.601509	0.00214055	0.0526529	0.414773	0.414773
sp|O14964|HGS_HUMAN	GreenAgNPs_24h_to_WTCellsAgNPs_24h	-0.22458	0.198	0.44719	0.456439	0.456439
sp|O14964|HGS_HUMAN	GreenAgNPs_24h_to_WTCellsAgNPs_48h	-0.468606	0.0121199	0.128763	0.452652	0.452652
sp|O14964|HGS_HUMAN	GreenAgNPs_48h_to_WTCellsAgNPs_24h	0.37693	0.0376958	0.120517	0.378788	0.378788
sp|O14964|HGS_HUMAN	GreenAgNPs_48h_to_WTCellsAgNPs_48h	0.132903	0.439249	0.999424	0.375	0.375
sp|O14964|HGS_HUMAN	WTCellsAgNPs_24h_to_WTCellsAgNPs_48h	-0.244026	0.163613	0.354647	0.416667	0.416667
sp|O14972|VP26C_HUMAN	ColloidalAgNPs_24h_to_ColloidalAgNPs_48h	-0.688941	0.0493266	0.683366	0.483333	0.4
sp|O14972|VP26C_HUMAN	ColloidalAgNPs_24h_to_GreenAgNPs_24h	0.687797	0.0496768	0.687398	0.733333	0.65
sp|O14972|VP26C_HUMAN	ColloidalAgNPs_24h_to_GreenAgNPs_48h	-0.219258	0.516837	0.928979	0.641667	0.558333
sp|O14972|VP26C_HUMAN	ColloidalAgNPs_24h_to_WTCellsAgNPs_24h	0.16813	0.718236	0.863794	0.791667	0.375
sp|O14972|VP26C_HUMAN	ColloidalAgNPs_24h_to_WTCellsAgNPs_48h	-0.289503	0.393537	0.920077	0.625	0.541667
sp|O14972|VP26C_HUMAN	ColloidalAgNPs_48h_to_GreenAgNPs_24h	1.37674	0.00021135	0.0482426	0.533333	0.533333
sp|O14972|VP26C_HUMAN	ColloidalAgNPs_48h_to_GreenAgNPs_48h	0.469683	0.152078	0.941299	0.441667	0.441667
sp|O14972|VP26C_HUMAN	ColloidalAgNPs_48h_to_WTCellsAgNPs_24h	0.857072	0.0681815	0.218928	0.591667	0.258333
sp|O14972|VP26C_HUMAN	ColloidalAgNPs_48h_to_WTCellsAgNPs_48h	0.399439	0.220594	0.998368	0.425	0.425
sp|O14972|VP26C_HUMAN	GreenAgNPs_24h_to_GreenAgNPs_48h	-0.907055	0.00857067	0.0985535	0.691667	0.691667
sp|O14972|VP26C_HUMAN	GreenAgNPs_24h_to_WTCellsAgNPs_24h	-0.519667	0.258694	0.516505	0.841667	0.508333
sp|O14972|VP26C_HUMAN	GreenAgNPs_24h_to_WTCellsAgNPs_48h	-0.9773	0.00505172	0.099813	0.675	0.675
sp|O14972|VP26C_HUMAN	GreenAgNPs_48h_to_WTCellsAgNPs_24h	0.387388	0.397102	0.557471	0.75	0.416667
sp|O14972|VP26C_HUMAN	GreenAgNPs_48h_to_WTCellsAgNPs_48h	-0.0702447	0.826931	0.999424	0.583333	0.583333
sp|O14972|VP26C_HUMAN	WTCellsAgNPs_24h_to_WTCellsAgNPs_48h	-0.457633	0.318513	0.532049	0.733333	0.4
sp|O14974|MYPT1_HUMAN	ColloidalAgNPs_24h_to_ColloidalAgNPs_48h	-0.587044	0.062594	0.703453	0.449074	0.449074
sp|O14974|MYPT1_HUMAN	ColloidalAgNPs_24h_to_GreenAgNPs_24h	-0.138162	0.645975	0.947065	0.479167	0.479167
sp|O14974|MYPT1_HUMAN	ColloidalAgNPs_24h_to_GreenAgNPs_48h	-0.572153	0.0689042	0.660827	0.465278	0.465278
sp|O14974|MYPT1_HUMAN	ColloidalAgNPs_24h_to_WTCellsAgNPs_24h	-0.189387	0.529984	0.744456	0.50463	0.50463
sp|O14974|MYPT1_HUMAN	ColloidalAgNPs_24h_to_WTCellsAgNPs_48h	-0.411496	0.181052	0.9164	0.502315	0.502315
sp|O14974|MYPT1_HUMAN	ColloidalAgNPs_48h_to_GreenAgNPs_24h	0.448882	0.146419	0.525933	0.381944	0.381944
sp|O14974|MYPT1_HUMAN	ColloidalAgNPs_48h_to_GreenAgNPs_48h	0.0148914	0.960395	0.997014	0.368056	0.368056
sp|O14974|MYPT1_HUMAN	ColloidalAgNPs_48h_to_WTCellsAgNPs_24h	0.397657	0.195441	0.404025	0.407407	0.407407
sp|O14974|MYPT1_HUMAN	ColloidalAgNPs_48h_to_WTCellsAgNPs_48h	0.175548	0.560166	0.998368	0.405093	0.405093
sp|O14974|MYPT1_HUMAN	GreenAgNPs_24h_to_GreenAgNPs_48h	-0.433991	0.159496	0.388728	0.398148	0.398148
sp|O14974|MYPT1_HUMAN	GreenAgNPs_24h_to_WTCellsAgNPs_24h	-0.0512253	0.864416	0.939913	0.4375	0.4375
sp|O14974|MYPT1_HUMAN	GreenAgNPs_24h_to_WTCellsAgNPs_48h	-0.273334	0.367578	0.60349	0.435185	0.435185
sp|O14974|MYPT1_HUMAN	GreenAgNPs_48h_to_WTCellsAgNPs_24h	0.382766	0.211926	0.373428	0.423611	0.423611
sp|O14974|MYPT1_HUMAN	GreenAgNPs_48h_to_WTCellsAgNPs_48h	0.160656	0.593625	0.999424	0.421296	0.421296
sp|O14974|MYPT1_HUMAN	WTCellsAgNPs_24h_to_WTCellsAgNPs_48h	-0.222109	0.462334	0.657255	0.460648	0.460648
sp|O14976|GAK_HUMAN	ColloidalAgNPs_24h_to_ColloidalAgNPs_48h	-0.374561	0.414671	0.983247	0.666667	0.166667
sp|O14976|GAK_HUMAN	ColloidalAgNPs_24h_to_GreenAgNPs_24h	-0.71667	0.171602	0.771279	0.733333	0.15
sp|O14976|GAK_HUMAN	ColloidalAgNPs_24h_to_GreenAgNPs_48h	0.392178	0.36258	0.870136	0.666667	0.25
sp|O14976|GAK_HUMAN	ColloidalAgNPs_24h_to_WTCellsAgNPs_24h	-0.519562	0.199005	0.466386	0.433333	0.183333
sp|O14976|GAK_HUMAN	ColloidalAgNPs_24h_to_WTCellsAgNPs_48h	-0.423932	0.357401	0.916748	0.633333	0.133333
sp|O14976|GAK_HUMAN	ColloidalAgNPs_48h_to_GreenAgNPs_24h	-0.342109	0.50357	0.806024	0.7	0.116667
sp|O14976|GAK_HUMAN	ColloidalAgNPs_48h_to_GreenAgNPs_48h	0.766739	0.0862703	0.941299	0.633333	0.216667
sp|O14976|GAK_HUMAN	ColloidalAgNPs_48h_to_WTCellsAgNPs_24h	-0.145001	0.712898	0.835266	0.4	0.15
sp|O14976|GAK_HUMAN	ColloidalAgNPs_48h_to_WTCellsAgNPs_48h	-0.0493713	0.913414	0.998368	0.6	0.1
sp|O14976|GAK_HUMAN	GreenAgNPs_24h_to_GreenAgNPs_48h	1.10885	0.0334213	0.184329	0.7	0.2
sp|O14976|GAK_HUMAN	GreenAgNPs_24h_to_WTCellsAgNPs_24h	0.197109	0.665159	0.847603	0.466667	0.133333
sp|O14976|GAK_HUMAN	GreenAgNPs_24h_to_WTCellsAgNPs_48h	0.292738	0.566291	0.74556	0.666667	0.0833333
sp|O14976|GAK_HUMAN	GreenAgNPs_48h_to_WTCellsAgNPs_24h	-0.91174	0.0207861	0.0805426	0.4	0.233333
sp|O14976|GAK_HUMAN	GreenAgNPs_48h_to_WTCellsAgNPs_48h	-0.81611	0.0695898	0.999424	0.6	0.183333
sp|O14976|GAK_HUMAN	WTCellsAgNPs_24h_to_WTCellsAgNPs_48h	0.0956292	0.808009	0.90444	0.366667	0.116667
sp|O14979|HNRDL_HUMAN	ColloidalAgNPs_24h_to_ColloidalAgNPs_48h	-0.00472809	0.977114	0.998573	0.0671296	0.0671296
sp|O14979|HNRDL_HUMAN	ColloidalAgNPs_24h_to_GreenAgNPs_24h	0.0674926	0.682876	0.949995	0.0462963	0.0462963
sp|O14979|HNRDL_HUMAN	ColloidalAgNPs_24h_to_GreenAgNPs_48h	-0.00419263	0.979705	0.999176	0.0393519	0.0393519
sp|O14979|HNRDL_HUMAN	ColloidalAgNPs_24h_to_WTCellsAgNPs_24h	-0.115316	0.487126	0.717236	0.037037	0.037037
sp|O14979|HNRDL_HUMAN	ColloidalAgNPs_24h_to_WTCellsAgNPs_48h	-0.186344	0.26662	0.916748	0.0300926	0.0300926
sp|O14979|HNRDL_HUMAN	ColloidalAgNPs_48h_to_GreenAgNPs_24h	0.0722207	0.662103	0.889495	0.0671296	0.0671296
sp|O14979|HNRDL_HUMAN	ColloidalAgNPs_48h_to_GreenAgNPs_48h	0.000535458	0.997408	0.998437	0.0601852	0.0601852
sp|O14979|HNRDL_HUMAN	ColloidalAgNPs_48h_to_WTCellsAgNPs_24h	-0.110588	0.504925	0.694006	0.0578704	0.0578704
sp|O14979|HNRDL_HUMAN	ColloidalAgNPs_48h_to_WTCellsAgNPs_48h	-0.181616	0.278532	0.998368	0.0509259	0.0509259
sp|O14979|HNRDL_HUMAN	GreenAgNPs_24h_to_GreenAgNPs_48h	-0.0716853	0.664442	0.822204	0.0393519	0.0393519
sp|O14979|HNRDL_HUMAN	GreenAgNPs_24h_to_WTCellsAgNPs_24h	-0.182809	0.275491	0.530448	0.037037	0.037037
sp|O14979|HNRDL_HUMAN	GreenAgNPs_24h_to_WTCellsAgNPs_48h	-0.253837	0.135771	0.365392	0.0300926	0.0300926
sp|O14979|HNRDL_HUMAN	GreenAgNPs_48h_to_WTCellsAgNPs_24h	-0.111124	0.50289	0.651399	0.0300926	0.0300926
sp|O14979|HNRDL_HUMAN	GreenAgNPs_48h_to_WTCellsAgNPs_48h	-0.182152	0.277163	0.999424	0.0231481	0.0231481
sp|O14979|HNRDL_HUMAN	WTCellsAgNPs_24h_to_WTCellsAgNPs_48h	-0.0710281	0.667317	0.812194	0.0208333	0.0208333
sp|O14980|XPO1_HUMAN	ColloidalAgNPs_24h_to_ColloidalAgNPs_48h	-0.123661	0.439761	0.983247	0.165493	0.140845
sp|O14980|XPO1_HUMAN	ColloidalAgNPs_24h_to_GreenAgNPs_24h	-0.0583386	0.713698	0.953828	0.164026	0.139378
sp|O14980|XPO1_HUMAN	ColloidalAgNPs_24h_to_GreenAgNPs_48h	-0.085466	0.591731	0.948928	0.162265	0.137617
sp|O14980|XPO1_HUMAN	ColloidalAgNPs_24h_to_WTCellsAgNPs_24h	-0.123888	0.438937	0.677824	0.171948	0.1473
sp|O14980|XPO1_HUMAN	ColloidalAgNPs_24h_to_WTCellsAgNPs_48h	-0.0592361	0.709509	0.95931	0.170775	0.146127
sp|O14980|XPO1_HUMAN	ColloidalAgNPs_48h_to_GreenAgNPs_24h	0.0653223	0.681355	0.900538	0.172829	0.148181
sp|O14980|XPO1_HUMAN	ColloidalAgNPs_48h_to_GreenAgNPs_48h	0.0381949	0.809965	0.979966	0.171068	0.14642
sp|O14980|XPO1_HUMAN	ColloidalAgNPs_48h_to_WTCellsAgNPs_24h	-0.000226694	0.99886	0.999203	0.180751	0.156103
sp|O14980|XPO1_HUMAN	ColloidalAgNPs_48h_to_WTCellsAgNPs_48h	0.0644248	0.685477	0.998368	0.179577	0.15493
sp|O14980|XPO1_HUMAN	GreenAgNPs_24h_to_GreenAgNPs_48h	-0.0271274	0.864333	0.937203	0.169601	0.144953
sp|O14980|XPO1_HUMAN	GreenAgNPs_24h_to_WTCellsAgNPs_24h	-0.065549	0.680315	0.857094	0.179284	0.154636
sp|O14980|XPO1_HUMAN	GreenAgNPs_24h_to_WTCellsAgNPs_48h	-0.000897439	0.995488	0.998384	0.17811	0.153462
sp|O14980|XPO1_HUMAN	GreenAgNPs_48h_to_WTCellsAgNPs_24h	-0.0384216	0.80886	0.88507	0.177523	0.152876
sp|O14980|XPO1_HUMAN	GreenAgNPs_48h_to_WTCellsAgNPs_48h	0.0262299	0.868776	0.999424	0.17635	0.151702
sp|O14980|XPO1_HUMAN	WTCellsAgNPs_24h_to_WTCellsAgNPs_48h	0.0646515	0.684435	0.82628	0.186033	0.161385
sp|O14981|BTAF1_HUMAN	ColloidalAgNPs_24h_to_ColloidalAgNPs_48h	0.57554	0.379409	0.98013	0.652778	0.319444
sp|O14981|BTAF1_HUMAN	ColloidalAgNPs_24h_to_GreenAgNPs_24h	0.950929	0.198774	0.789593	0.819444	0.236111
sp|O14981|BTAF1_HUMAN	ColloidalAgNPs_24h_to_GreenAgNPs_48h	0.585684	0.382646	0.882646	0.652778	0.236111
sp|O14981|BTAF1_HUMAN	ColloidalAgNPs_24h_to_WTCellsAgNPs_24h	-0.0792149	0.902819	0.958135	0.541667	0.208333
sp|O14981|BTAF1_HUMAN	ColloidalAgNPs_24h_to_WTCellsAgNPs_48h	0.194247	0.770328	0.967978	0.597222	0.180556
sp|O14981|BTAF1_HUMAN	ColloidalAgNPs_48h_to_GreenAgNPs_24h	0.37539	0.506257	0.807751	0.694444	0.444444
sp|O14981|BTAF1_HUMAN	ColloidalAgNPs_48h_to_GreenAgNPs_48h	0.0101438	0.983176	0.997342	0.527778	0.444444
sp|O14981|BTAF1_HUMAN	ColloidalAgNPs_48h_to_WTCellsAgNPs_24h	-0.654755	0.16332	0.367204	0.416667	0.416667
sp|O14981|BTAF1_HUMAN	ColloidalAgNPs_48h_to_WTCellsAgNPs_48h	-0.381293	0.431469	0.998368	0.472222	0.388889
sp|O14981|BTAF1_HUMAN	GreenAgNPs_24h_to_GreenAgNPs_48h	-0.365246	0.530951	0.738469	0.694444	0.361111
sp|O14981|BTAF1_HUMAN	GreenAgNPs_24h_to_WTCellsAgNPs_24h	-1.03014	0.0775735	0.29873	0.583333	0.333333
sp|O14981|BTAF1_HUMAN	GreenAgNPs_24h_to_WTCellsAgNPs_48h	-0.756682	0.201088	0.440972	0.638889	0.305556
sp|O14981|BTAF1_HUMAN	GreenAgNPs_48h_to_WTCellsAgNPs_24h	-0.664899	0.176489	0.329464	0.416667	0.333333
sp|O14981|BTAF1_HUMAN	GreenAgNPs_48h_to_WTCellsAgNPs_48h	-0.391437	0.439272	0.999424	0.472222	0.305556
sp|O14981|BTAF1_HUMAN	WTCellsAgNPs_24h_to_WTCellsAgNPs_48h	0.273462	0.571218	0.744039	0.361111	0.277778
sp|O15027|SC16A_HUMAN	ColloidalAgNPs_24h_to_ColloidalAgNPs_48h	0.077612	0.88948	0.998573	0.833333	0.5
sp|O15027|SC16A_HUMAN	ColloidalAgNPs_24h_to_GreenAgNPs_24h	0.855467	0.103719	0.727605	0.847222	0.680556
sp|O15027|SC16A_HUMAN	ColloidalAgNPs_24h_to_GreenAgNPs_48h	0.261854	0.639958	0.963849	0.826389	0.493056
sp|O15027|SC16A_HUMAN	ColloidalAgNPs_24h_to_WTCellsAgNPs_24h	-0.301607	0.55565	0.765435	0.729167	0.5625
sp|O15027|SC16A_HUMAN	ColloidalAgNPs_24h_to_WTCellsAgNPs_48h	-0.154296	0.782487	0.968742	0.798611	0.465278
sp|O15027|SC16A_HUMAN	ColloidalAgNPs_48h_to_GreenAgNPs_24h	0.777855	0.13699	0.517187	0.861111	0.694444
sp|O15027|SC16A_HUMAN	ColloidalAgNPs_48h_to_GreenAgNPs_48h	0.184242	0.741749	0.97953	0.840278	0.506944
sp|O15027|SC16A_HUMAN	ColloidalAgNPs_48h_to_WTCellsAgNPs_24h	-0.379219	0.459756	0.659983	0.743056	0.576389
sp|O15027|SC16A_HUMAN	ColloidalAgNPs_48h_to_WTCellsAgNPs_48h	-0.231908	0.678515	0.998368	0.8125	0.479167
sp|O15027|SC16A_HUMAN	GreenAgNPs_24h_to_GreenAgNPs_48h	-0.593613	0.25144	0.495375	0.854167	0.6875
sp|O15027|SC16A_HUMAN	GreenAgNPs_24h_to_WTCellsAgNPs_24h	-1.15707	0.0175873	0.193025	0.756944	0.756944
sp|O15027|SC16A_HUMAN	GreenAgNPs_24h_to_WTCellsAgNPs_48h	-1.00976	0.0575833	0.240163	0.826389	0.659722
sp|O15027|SC16A_HUMAN	GreenAgNPs_48h_to_WTCellsAgNPs_24h	-0.563461	0.275617	0.444765	0.736111	0.569444
sp|O15027|SC16A_HUMAN	GreenAgNPs_48h_to_WTCellsAgNPs_48h	-0.416149	0.458972	0.999424	0.805556	0.472222
sp|O15027|SC16A_HUMAN	WTCellsAgNPs_24h_to_WTCellsAgNPs_48h	0.147312	0.772798	0.883319	0.708333	0.541667
sp|O15042|SR140_HUMAN	ColloidalAgNPs_24h_to_ColloidalAgNPs_48h	0.329142	0.269438	0.935632	0.579327	0.550481
sp|O15042|SR140_HUMAN	ColloidalAgNPs_24h_to_GreenAgNPs_24h	0.129105	0.660236	0.947065	0.52484	0.495994
sp|O15042|SR140_HUMAN	ColloidalAgNPs_24h_to_GreenAgNPs_48h	-0.153382	0.601906	0.950933	0.487981	0.459135
sp|O15042|SR140_HUMAN	ColloidalAgNPs_24h_to_WTCellsAgNPs_24h	-0.444179	0.141505	0.387631	0.487981	0.459135
sp|O15042|SR140_HUMAN	ColloidalAgNPs_24h_to_WTCellsAgNPs_48h	-0.132746	0.65133	0.954427	0.509615	0.480769
sp|O15042|SR140_HUMAN	ColloidalAgNPs_48h_to_GreenAgNPs_24h	-0.200037	0.497445	0.800144	0.565705	0.536859
sp|O15042|SR140_HUMAN	ColloidalAgNPs_48h_to_GreenAgNPs_48h	-0.482524	0.112119	0.941299	0.528846	0.5
sp|O15042|SR140_HUMAN	ColloidalAgNPs_48h_to_WTCellsAgNPs_24h	-0.773321	0.0153769	0.105398	0.528846	0.5
sp|O15042|SR140_HUMAN	ColloidalAgNPs_48h_to_WTCellsAgNPs_48h	-0.461888	0.127215	0.998368	0.550481	0.521635
sp|O15042|SR140_HUMAN	GreenAgNPs_24h_to_GreenAgNPs_48h	-0.282487	0.341053	0.582895	0.474359	0.445513
sp|O15042|SR140_HUMAN	GreenAgNPs_24h_to_WTCellsAgNPs_24h	-0.573284	0.0626345	0.279258	0.474359	0.445513
sp|O15042|SR140_HUMAN	GreenAgNPs_24h_to_WTCellsAgNPs_48h	-0.261851	0.376634	0.610771	0.495994	0.467147
sp|O15042|SR140_HUMAN	GreenAgNPs_48h_to_WTCellsAgNPs_24h	-0.290797	0.327405	0.494007	0.4375	0.408654
sp|O15042|SR140_HUMAN	GreenAgNPs_48h_to_WTCellsAgNPs_48h	0.0206357	0.943835	0.999424	0.459135	0.430288
sp|O15042|SR140_HUMAN	WTCellsAgNPs_24h_to_WTCellsAgNPs_48h	0.311433	0.295193	0.509246	0.459135	0.430288
sp|O15067|PUR4_HUMAN	ColloidalAgNPs_24h_to_ColloidalAgNPs_48h	0.0765885	0.565241	0.993165	0.303431	0.27402
sp|O15067|PUR4_HUMAN	ColloidalAgNPs_24h_to_GreenAgNPs_24h	-0.0189238	0.886511	0.991077	0.272059	0.242647
sp|O15067|PUR4_HUMAN	ColloidalAgNPs_24h_to_GreenAgNPs_48h	0.00523915	0.968473	0.999069	0.285784	0.256373
sp|O15067|PUR4_HUMAN	ColloidalAgNPs_24h_to_WTCellsAgNPs_24h	0.161697	0.232018	0.503657	0.323039	0.293627
sp|O15067|PUR4_HUMAN	ColloidalAgNPs_24h_to_WTCellsAgNPs_48h	-0.0844698	0.526334	0.950166	0.279412	0.25
sp|O15067|PUR4_HUMAN	ColloidalAgNPs_48h_to_GreenAgNPs_24h	-0.0955122	0.474413	0.78795	0.282353	0.252941
sp|O15067|PUR4_HUMAN	ColloidalAgNPs_48h_to_GreenAgNPs_48h	-0.0713493	0.591912	0.963574	0.296078	0.266667
sp|O15067|PUR4_HUMAN	ColloidalAgNPs_48h_to_WTCellsAgNPs_24h	0.0851085	0.523247	0.706076	0.333333	0.303922
sp|O15067|PUR4_HUMAN	ColloidalAgNPs_48h_to_WTCellsAgNPs_48h	-0.161058	0.233795	0.998368	0.289706	0.260294
sp|O15067|PUR4_HUMAN	GreenAgNPs_24h_to_GreenAgNPs_48h	0.0241629	0.855425	0.932499	0.264706	0.235294
sp|O15067|PUR4_HUMAN	GreenAgNPs_24h_to_WTCellsAgNPs_24h	0.180621	0.183986	0.434165	0.301961	0.272549
sp|O15067|PUR4_HUMAN	GreenAgNPs_24h_to_WTCellsAgNPs_48h	-0.065546	0.62217	0.785752	0.258333	0.228922
sp|O15067|PUR4_HUMAN	GreenAgNPs_48h_to_WTCellsAgNPs_24h	0.156458	0.2469	0.412014	0.315686	0.286275
sp|O15067|PUR4_HUMAN	GreenAgNPs_48h_to_WTCellsAgNPs_48h	-0.0897089	0.501313	0.999424	0.272059	0.242647
sp|O15067|PUR4_HUMAN	WTCellsAgNPs_24h_to_WTCellsAgNPs_48h	-0.246167	0.0759565	0.221606	0.309314	0.279902
sp|O15091|MRPP3_HUMAN	ColloidalAgNPs_24h_to_ColloidalAgNPs_48h	-0.578104	0.323432	0.952263	0.402778	0.402778
sp|O15091|MRPP3_HUMAN	ColloidalAgNPs_24h_to_GreenAgNPs_24h	-0.00708366	0.990211	0.997034	0.513889	0.513889
sp|O15091|MRPP3_HUMAN	ColloidalAgNPs_24h_to_GreenAgNPs_48h	-0.268377	0.643072	0.965205	0.430556	0.430556
sp|O15091|MRPP3_HUMAN	ColloidalAgNPs_24h_to_WTCellsAgNPs_24h	-1.40608	0.0237728	0.179387	0.291667	0.291667
sp|O15091|MRPP3_HUMAN	ColloidalAgNPs_24h_to_WTCellsAgNPs_48h	-0.490232	0.400591	0.923908	0.402778	0.402778
sp|O15091|MRPP3_HUMAN	ColloidalAgNPs_48h_to_GreenAgNPs_24h	0.571021	0.329236	0.704339	0.444444	0.444444
sp|O15091|MRPP3_HUMAN	ColloidalAgNPs_48h_to_GreenAgNPs_48h	0.309727	0.593156	0.963574	0.361111	0.361111
sp|O15091|MRPP3_HUMAN	ColloidalAgNPs_48h_to_WTCellsAgNPs_24h	-0.827972	0.163138	0.367153	0.222222	0.222222
sp|O15091|MRPP3_HUMAN	ColloidalAgNPs_48h_to_WTCellsAgNPs_48h	0.087872	0.879074	0.998368	0.333333	0.333333
sp|O15091|MRPP3_HUMAN	GreenAgNPs_24h_to_GreenAgNPs_48h	-0.261294	0.65181	0.816363	0.472222	0.472222
sp|O15091|MRPP3_HUMAN	GreenAgNPs_24h_to_WTCellsAgNPs_24h	-1.39899	0.0243927	0.211222	0.333333	0.333333
sp|O15091|MRPP3_HUMAN	GreenAgNPs_24h_to_WTCellsAgNPs_48h	-0.483149	0.4073	0.633509	0.444444	0.444444
sp|O15091|MRPP3_HUMAN	GreenAgNPs_48h_to_WTCellsAgNPs_24h	-1.1377	0.0610529	0.16442	0.25	0.25
sp|O15091|MRPP3_HUMAN	GreenAgNPs_48h_to_WTCellsAgNPs_48h	-0.221855	0.701388	0.999424	0.361111	0.361111
sp|O15091|MRPP3_HUMAN	WTCellsAgNPs_24h_to_WTCellsAgNPs_48h	0.915844	0.125145	0.302913	0.222222	0.222222
sp|O15116|LSM1_HUMAN	ColloidalAgNPs_24h_to_ColloidalAgNPs_48h	0.0735685	0.58004	0.995677	0.166667	0
sp|O15116|LSM1_HUMAN	ColloidalAgNPs_24h_to_GreenAgNPs_24h	0.168614	0.192495	0.785002	0.0833333	0
sp|O15116|LSM1_HUMAN	ColloidalAgNPs_24h_to_GreenAgNPs_48h	0.0451542	0.733581	0.972353	0.166667	0
sp|O15116|LSM1_HUMAN	ColloidalAgNPs_24h_to_WTCellsAgNPs_24h	-0.199252	0.262545	0.535372	0.416667	0
sp|O15116|LSM1_HUMAN	ColloidalAgNPs_24h_to_WTCellsAgNPs_48h	0.0203518	0.877947	0.985503	0.166667	0
sp|O15116|LSM1_HUMAN	ColloidalAgNPs_48h_to_GreenAgNPs_24h	0.0950455	0.456575	0.776932	0.0833333	0
sp|O15116|LSM1_HUMAN	ColloidalAgNPs_48h_to_GreenAgNPs_48h	-0.0284143	0.830269	0.979966	0.166667	0
sp|O15116|LSM1_HUMAN	ColloidalAgNPs_48h_to_WTCellsAgNPs_24h	-0.272821	0.129661	0.322078	0.416667	0
sp|O15116|LSM1_HUMAN	ColloidalAgNPs_48h_to_WTCellsAgNPs_48h	-0.0532167	0.688471	0.998368	0.166667	0
sp|O15116|LSM1_HUMAN	GreenAgNPs_24h_to_GreenAgNPs_48h	-0.12346	0.335608	0.579167	0.0833333	0
sp|O15116|LSM1_HUMAN	GreenAgNPs_24h_to_WTCellsAgNPs_24h	-0.367866	0.0406284	0.244885	0.333333	0
sp|O15116|LSM1_HUMAN	GreenAgNPs_24h_to_WTCellsAgNPs_48h	-0.148262	0.249749	0.493612	0.0833333	0
sp|O15116|LSM1_HUMAN	GreenAgNPs_48h_to_WTCellsAgNPs_24h	-0.244406	0.17239	0.323919	0.416667	0
sp|O15116|LSM1_HUMAN	GreenAgNPs_48h_to_WTCellsAgNPs_48h	-0.0248024	0.851557	0.999424	0.166667	0
sp|O15116|LSM1_HUMAN	WTCellsAgNPs_24h_to_WTCellsAgNPs_48h	0.219604	0.218293	0.424731	0.416667	0
sp|O15118|NPC1_HUMAN	ColloidalAgNPs_24h_to_ColloidalAgNPs_48h	-0.272959	0.502902	0.984609	0.621212	0.257576
sp|O15118|NPC1_HUMAN	ColloidalAgNPs_24h_to_GreenAgNPs_24h	0.0498597	0.902004	0.991077	0.666667	0.30303
sp|O15118|NPC1_HUMAN	ColloidalAgNPs_24h_to_GreenAgNPs_48h	-0.0417938	0.91779	0.999069	0.643939	0.280303
sp|O15118|NPC1_HUMAN	ColloidalAgNPs_24h_to_WTCellsAgNPs_24h	-0.872104	0.0424163	0.21779	0.537879	0.174242
sp|O15118|NPC1_HUMAN	ColloidalAgNPs_24h_to_WTCellsAgNPs_48h	-0.157076	0.698637	0.956414	0.636364	0.272727
sp|O15118|NPC1_HUMAN	ColloidalAgNPs_48h_to_GreenAgNPs_24h	0.322819	0.429343	0.760629	0.636364	0.272727
sp|O15118|NPC1_HUMAN	ColloidalAgNPs_48h_to_GreenAgNPs_48h	0.231165	0.569781	0.958695	0.613636	0.25
sp|O15118|NPC1_HUMAN	ColloidalAgNPs_48h_to_WTCellsAgNPs_24h	-0.599145	0.150793	0.350196	0.507576	0.143939
sp|O15118|NPC1_HUMAN	ColloidalAgNPs_48h_to_WTCellsAgNPs_48h	0.115883	0.77495	0.998368	0.606061	0.242424
sp|O15118|NPC1_HUMAN	GreenAgNPs_24h_to_GreenAgNPs_48h	-0.0916535	0.821026	0.916017	0.659091	0.295455
sp|O15118|NPC1_HUMAN	GreenAgNPs_24h_to_WTCellsAgNPs_24h	-0.921963	0.0330112	0.237376	0.55303	0.189394
sp|O15118|NPC1_HUMAN	GreenAgNPs_24h_to_WTCellsAgNPs_48h	-0.206936	0.610569	0.777748	0.651515	0.287879
sp|O15118|NPC1_HUMAN	GreenAgNPs_48h_to_WTCellsAgNPs_24h	-0.83031	0.0521302	0.147718	0.530303	0.166667
sp|O15118|NPC1_HUMAN	GreenAgNPs_48h_to_WTCellsAgNPs_48h	-0.115282	0.776083	0.999424	0.628788	0.265152
sp|O15118|NPC1_HUMAN	WTCellsAgNPs_24h_to_WTCellsAgNPs_48h	0.715028	0.0901492	0.244343	0.522727	0.159091
sp|O15121|DEGS1_HUMAN	ColloidalAgNPs_24h_to_ColloidalAgNPs_48h	0.105038	0.836207	0.998573	0.625	0.625
sp|O15121|DEGS1_HUMAN	ColloidalAgNPs_24h_to_GreenAgNPs_24h	-0.320338	0.530531	0.917624	0.625	0.625
sp|O15121|DEGS1_HUMAN	ColloidalAgNPs_24h_to_GreenAgNPs_48h	0.540506	0.347451	0.862911	0.708333	0.541667
sp|O15121|DEGS1_HUMAN	ColloidalAgNPs_24h_to_WTCellsAgNPs_24h	-1.26167	0.021947	0.173137	0.475	0.475
sp|O15121|DEGS1_HUMAN	ColloidalAgNPs_24h_to_WTCellsAgNPs_48h	-0.230894	0.650292	0.954427	0.591667	0.591667
sp|O15121|DEGS1_HUMAN	ColloidalAgNPs_48h_to_GreenAgNPs_24h	-0.425376	0.40702	0.743566	0.6	0.6
sp|O15121|DEGS1_HUMAN	ColloidalAgNPs_48h_to_GreenAgNPs_48h	0.435468	0.446976	0.957316	0.683333	0.516667
sp|O15121|DEGS1_HUMAN	ColloidalAgNPs_48h_to_WTCellsAgNPs_24h	-1.36671	0.0142019	0.101372	0.45	0.45
sp|O15121|DEGS1_HUMAN	ColloidalAgNPs_48h_to_WTCellsAgNPs_48h	-0.335932	0.510961	0.998368	0.566667	0.566667
sp|O15121|DEGS1_HUMAN	GreenAgNPs_24h_to_GreenAgNPs_48h	0.860844	0.14222	0.368164	0.683333	0.516667
sp|O15121|DEGS1_HUMAN	GreenAgNPs_24h_to_WTCellsAgNPs_24h	-0.941336	0.0771439	0.298559	0.45	0.45
sp|O15121|DEGS1_HUMAN	GreenAgNPs_24h_to_WTCellsAgNPs_48h	0.0894438	0.860227	0.92877	0.566667	0.566667
sp|O15121|DEGS1_HUMAN	GreenAgNPs_48h_to_WTCellsAgNPs_24h	-1.80218	0.00500689	0.0313929	0.533333	0.366667
sp|O15121|DEGS1_HUMAN	GreenAgNPs_48h_to_WTCellsAgNPs_48h	-0.7714	0.185753	0.999424	0.65	0.483333
sp|O15121|DEGS1_HUMAN	WTCellsAgNPs_24h_to_WTCellsAgNPs_48h	1.03078	0.0550196	0.180522	0.416667	0.416667
sp|O15126|SCAM1_HUMAN	ColloidalAgNPs_24h_to_ColloidalAgNPs_48h	0.339255	0.11032	0.825148	0.5	0.5
sp|O15126|SCAM1_HUMAN	ColloidalAgNPs_24h_to_GreenAgNPs_24h	0.411364	0.0552554	0.687398	0.486111	0.486111
sp|O15126|SCAM1_HUMAN	ColloidalAgNPs_24h_to_GreenAgNPs_48h	0.0432455	0.835161	0.995477	0.5	0.5
sp|O15126|SCAM1_HUMAN	ColloidalAgNPs_24h_to_WTCellsAgNPs_24h	-0.273238	0.215979	0.487456	0.458333	0.375
sp|O15126|SCAM1_HUMAN	ColloidalAgNPs_24h_to_WTCellsAgNPs_48h	-0.31828	0.133111	0.9164	0.423611	0.423611
sp|O15126|SCAM1_HUMAN	ColloidalAgNPs_48h_to_GreenAgNPs_24h	0.0721088	0.72879	0.917141	0.486111	0.486111
sp|O15126|SCAM1_HUMAN	ColloidalAgNPs_48h_to_GreenAgNPs_48h	-0.296009	0.161365	0.941808	0.5	0.5
sp|O15126|SCAM1_HUMAN	ColloidalAgNPs_48h_to_WTCellsAgNPs_24h	-0.612493	0.00825538	0.0818944	0.458333	0.375
sp|O15126|SCAM1_HUMAN	ColloidalAgNPs_48h_to_WTCellsAgNPs_48h	-0.657535	0.00338269	0.632734	0.423611	0.423611
sp|O15126|SCAM1_HUMAN	GreenAgNPs_24h_to_GreenAgNPs_48h	-0.368118	0.0843456	0.278768	0.486111	0.486111
sp|O15126|SCAM1_HUMAN	GreenAgNPs_24h_to_WTCellsAgNPs_24h	-0.684601	0.00358944	0.106938	0.444444	0.361111
sp|O15126|SCAM1_HUMAN	GreenAgNPs_24h_to_WTCellsAgNPs_48h	-0.729644	0.00136271	0.0601925	0.409722	0.409722
sp|O15126|SCAM1_HUMAN	GreenAgNPs_48h_to_WTCellsAgNPs_24h	-0.316483	0.153654	0.301858	0.458333	0.375
sp|O15126|SCAM1_HUMAN	GreenAgNPs_48h_to_WTCellsAgNPs_48h	-0.361526	0.0897692	0.999424	0.423611	0.423611
sp|O15126|SCAM1_HUMAN	WTCellsAgNPs_24h_to_WTCellsAgNPs_48h	-0.0450425	0.836285	0.919119	0.381944	0.298611
sp|O15127|SCAM2_HUMAN	ColloidalAgNPs_24h_to_ColloidalAgNPs_48h	-0.159346	0.521491	0.991052	0.347222	0.0138889
sp|O15127|SCAM2_HUMAN	ColloidalAgNPs_24h_to_GreenAgNPs_24h	0.0497414	0.826755	0.981141	0.263889	0.0138889
sp|O15127|SCAM2_HUMAN	ColloidalAgNPs_24h_to_GreenAgNPs_48h	0.163144	0.449468	0.905263	0.194444	0.0277778
sp|O15127|SCAM2_HUMAN	ColloidalAgNPs_24h_to_WTCellsAgNPs_24h	0.161585	0.479636	0.710723	0.263889	0.0138889
sp|O15127|SCAM2_HUMAN	ColloidalAgNPs_24h_to_WTCellsAgNPs_48h	-0.029212	0.891519	0.987835	0.180556	0.0138889
sp|O15127|SCAM2_HUMAN	ColloidalAgNPs_48h_to_GreenAgNPs_24h	0.209087	0.422604	0.758782	0.416667	0
sp|O15127|SCAM2_HUMAN	ColloidalAgNPs_48h_to_GreenAgNPs_48h	0.32249	0.201545	0.953297	0.347222	0.0138889
sp|O15127|SCAM2_HUMAN	ColloidalAgNPs_48h_to_WTCellsAgNPs_24h	0.320931	0.223364	0.436791	0.416667	0
sp|O15127|SCAM2_HUMAN	ColloidalAgNPs_48h_to_WTCellsAgNPs_48h	0.130134	0.599972	0.998368	0.333333	0
sp|O15127|SCAM2_HUMAN	GreenAgNPs_24h_to_GreenAgNPs_48h	0.113403	0.61869	0.793053	0.263889	0.0138889
sp|O15127|SCAM2_HUMAN	GreenAgNPs_24h_to_WTCellsAgNPs_24h	0.111844	0.641317	0.835329	0.333333	0
sp|O15127|SCAM2_HUMAN	GreenAgNPs_24h_to_WTCellsAgNPs_48h	-0.0789534	0.728533	0.852185	0.25	0
sp|O15127|SCAM2_HUMAN	GreenAgNPs_48h_to_WTCellsAgNPs_24h	-0.00155927	0.994523	0.996798	0.263889	0.0138889
sp|O15127|SCAM2_HUMAN	GreenAgNPs_48h_to_WTCellsAgNPs_48h	-0.192356	0.373884	0.999424	0.180556	0.0138889
sp|O15127|SCAM2_HUMAN	WTCellsAgNPs_24h_to_WTCellsAgNPs_48h	-0.190797	0.405063	0.612417	0.25	0
sp|O15143|ARC1B_HUMAN	ColloidalAgNPs_24h_to_ColloidalAgNPs_48h	0.073258	0.634846	0.998573	0.159375	0.159375
sp|O15143|ARC1B_HUMAN	ColloidalAgNPs_24h_to_GreenAgNPs_24h	0.115446	0.456327	0.892072	0.153125	0.153125
sp|O15143|ARC1B_HUMAN	ColloidalAgNPs_24h_to_GreenAgNPs_48h	-0.145365	0.35045	0.862911	0.103125	0.103125
sp|O15143|ARC1B_HUMAN	ColloidalAgNPs_24h_to_WTCellsAgNPs_24h	0.251539	0.114481	0.343516	0.20625	0.20625
sp|O15143|ARC1B_HUMAN	ColloidalAgNPs_24h_to_WTCellsAgNPs_48h	-0.083419	0.589005	0.953488	0.14375	0.14375
sp|O15143|ARC1B_HUMAN	ColloidalAgNPs_48h_to_GreenAgNPs_24h	0.0421882	0.78402	0.927194	0.195833	0.195833
sp|O15143|ARC1B_HUMAN	ColloidalAgNPs_48h_to_GreenAgNPs_48h	-0.218623	0.166553	0.941808	0.145833	0.145833
sp|O15143|ARC1B_HUMAN	ColloidalAgNPs_48h_to_WTCellsAgNPs_24h	0.178281	0.255038	0.473155	0.248958	0.248958
sp|O15143|ARC1B_HUMAN	ColloidalAgNPs_48h_to_WTCellsAgNPs_48h	-0.156677	0.315186	0.998368	0.186458	0.186458
sp|O15143|ARC1B_HUMAN	GreenAgNPs_24h_to_GreenAgNPs_48h	-0.260812	0.102591	0.309964	0.139583	0.139583
sp|O15143|ARC1B_HUMAN	GreenAgNPs_24h_to_WTCellsAgNPs_24h	0.136093	0.381315	0.627428	0.242708	0.242708
sp|O15143|ARC1B_HUMAN	GreenAgNPs_24h_to_WTCellsAgNPs_48h	-0.198865	0.206196	0.44573	0.180208	0.180208
sp|O15143|ARC1B_HUMAN	GreenAgNPs_48h_to_WTCellsAgNPs_24h	0.396905	0.0174483	0.0717111	0.192708	0.192708
sp|O15143|ARC1B_HUMAN	GreenAgNPs_48h_to_WTCellsAgNPs_48h	0.0619465	0.687718	0.999424	0.130208	0.130208
sp|O15143|ARC1B_HUMAN	WTCellsAgNPs_24h_to_WTCellsAgNPs_48h	-0.334958	0.0403854	0.151389	0.233333	0.233333
sp|O15144|ARPC2_HUMAN	ColloidalAgNPs_24h_to_ColloidalAgNPs_48h	-0.0503895	0.774734	0.998573	0.268072	0.268072
sp|O15144|ARPC2_HUMAN	ColloidalAgNPs_24h_to_GreenAgNPs_24h	0.0286536	0.870623	0.988019	0.26004	0.26004
sp|O15144|ARPC2_HUMAN	ColloidalAgNPs_24h_to_GreenAgNPs_48h	-0.0690079	0.695403	0.967571	0.262048	0.262048
sp|O15144|ARPC2_HUMAN	ColloidalAgNPs_24h_to_WTCellsAgNPs_24h	0.0143916	0.934786	0.971043	0.26506	0.26506
sp|O15144|ARPC2_HUMAN	ColloidalAgNPs_24h_to_WTCellsAgNPs_48h	-0.1182	0.504231	0.950129	0.263052	0.263052
sp|O15144|ARPC2_HUMAN	ColloidalAgNPs_48h_to_GreenAgNPs_24h	0.0790431	0.654033	0.88633	0.2751	0.2751
sp|O15144|ARPC2_HUMAN	ColloidalAgNPs_48h_to_GreenAgNPs_48h	-0.0186184	0.915701	0.989084	0.277108	0.277108
sp|O15144|ARPC2_HUMAN	ColloidalAgNPs_48h_to_WTCellsAgNPs_24h	0.0647811	0.713137	0.835266	0.28012	0.28012
sp|O15144|ARPC2_HUMAN	ColloidalAgNPs_48h_to_WTCellsAgNPs_48h	-0.0678108	0.700407	0.998368	0.278112	0.278112
sp|O15144|ARPC2_HUMAN	GreenAgNPs_24h_to_GreenAgNPs_48h	-0.0976615	0.580328	0.768998	0.269076	0.269076
sp|O15144|ARPC2_HUMAN	GreenAgNPs_24h_to_WTCellsAgNPs_24h	-0.014262	0.935372	0.974346	0.272088	0.272088
sp|O15144|ARPC2_HUMAN	GreenAgNPs_24h_to_WTCellsAgNPs_48h	-0.146854	0.408277	0.633758	0.27008	0.27008
sp|O15144|ARPC2_HUMAN	GreenAgNPs_48h_to_WTCellsAgNPs_24h	0.0833995	0.636416	0.759898	0.274096	0.274096
sp|O15144|ARPC2_HUMAN	GreenAgNPs_48h_to_WTCellsAgNPs_48h	-0.0491924	0.779934	0.999424	0.272088	0.272088
sp|O15144|ARPC2_HUMAN	WTCellsAgNPs_24h_to_WTCellsAgNPs_48h	-0.132592	0.454491	0.651332	0.2751	0.2751
sp|O15145|ARPC3_HUMAN	ColloidalAgNPs_24h_to_ColloidalAgNPs_48h	-0.300173	0.198651	0.903848	0.253268	0.253268
sp|O15145|ARPC3_HUMAN	ColloidalAgNPs_24h_to_GreenAgNPs_24h	-0.148454	0.51759	0.915525	0.253268	0.253268
sp|O15145|ARPC3_HUMAN	ColloidalAgNPs_24h_to_GreenAgNPs_48h	-0.00403006	0.985902	0.999375	0.303922	0.303922
sp|O15145|ARPC3_HUMAN	ColloidalAgNPs_24h_to_WTCellsAgNPs_24h	-0.0196019	0.931514	0.970418	0.279412	0.279412
sp|O15145|ARPC3_HUMAN	ColloidalAgNPs_24h_to_WTCellsAgNPs_48h	-0.0938097	0.681551	0.955701	0.29902	0.29902
sp|O15145|ARPC3_HUMAN	ColloidalAgNPs_48h_to_GreenAgNPs_24h	0.151719	0.508535	0.80778	0.235294	0.235294
sp|O15145|ARPC3_HUMAN	ColloidalAgNPs_48h_to_GreenAgNPs_48h	0.296143	0.20447	0.953297	0.285948	0.285948
sp|O15145|ARPC3_HUMAN	ColloidalAgNPs_48h_to_WTCellsAgNPs_24h	0.280571	0.228226	0.441797	0.261438	0.261438
sp|O15145|ARPC3_HUMAN	ColloidalAgNPs_48h_to_WTCellsAgNPs_48h	0.206363	0.371011	0.998368	0.281046	0.281046
sp|O15145|ARPC3_HUMAN	GreenAgNPs_24h_to_GreenAgNPs_48h	0.144424	0.528892	0.737574	0.285948	0.285948
sp|O15145|ARPC3_HUMAN	GreenAgNPs_24h_to_WTCellsAgNPs_24h	0.128852	0.573812	0.786043	0.261438	0.261438
sp|O15145|ARPC3_HUMAN	GreenAgNPs_24h_to_WTCellsAgNPs_48h	0.0546447	0.810789	0.903922	0.281046	0.281046
sp|O15145|ARPC3_HUMAN	GreenAgNPs_48h_to_WTCellsAgNPs_24h	-0.0155719	0.945567	0.97029	0.312092	0.312092
sp|O15145|ARPC3_HUMAN	GreenAgNPs_48h_to_WTCellsAgNPs_48h	-0.0897796	0.694469	0.999424	0.331699	0.331699
sp|O15145|ARPC3_HUMAN	WTCellsAgNPs_24h_to_WTCellsAgNPs_48h	-0.0742077	0.745261	0.865691	0.30719	0.30719
sp|O15160|RPAC1_HUMAN	ColloidalAgNPs_24h_to_ColloidalAgNPs_48h	-0.115417	0.611317	0.998573	0.190476	0.190476
sp|O15160|RPAC1_HUMAN	ColloidalAgNPs_24h_to_GreenAgNPs_24h	0.0168318	0.940709	0.994057	0.196429	0.196429
sp|O15160|RPAC1_HUMAN	ColloidalAgNPs_24h_to_GreenAgNPs_48h	-0.181125	0.427601	0.905263	0.154762	0.154762
sp|O15160|RPAC1_HUMAN	ColloidalAgNPs_24h_to_WTCellsAgNPs_24h	0.11477	0.613301	0.804008	0.27381	0.27381
sp|O15160|RPAC1_HUMAN	ColloidalAgNPs_24h_to_WTCellsAgNPs_48h	0.18165	0.426287	0.925211	0.276786	0.276786
sp|O15160|RPAC1_HUMAN	ColloidalAgNPs_48h_to_GreenAgNPs_24h	0.132249	0.560808	0.839381	0.184524	0.184524
sp|O15160|RPAC1_HUMAN	ColloidalAgNPs_48h_to_GreenAgNPs_48h	-0.0657084	0.771786	0.979966	0.142857	0.142857
sp|O15160|RPAC1_HUMAN	ColloidalAgNPs_48h_to_WTCellsAgNPs_24h	0.230187	0.315971	0.536996	0.261905	0.261905
sp|O15160|RPAC1_HUMAN	ColloidalAgNPs_48h_to_WTCellsAgNPs_48h	0.297067	0.199743	0.998368	0.264881	0.264881
sp|O15160|RPAC1_HUMAN	GreenAgNPs_24h_to_GreenAgNPs_48h	-0.197957	0.386742	0.622404	0.14881	0.14881
sp|O15160|RPAC1_HUMAN	GreenAgNPs_24h_to_WTCellsAgNPs_24h	0.0979385	0.665977	0.847603	0.267857	0.267857
sp|O15160|RPAC1_HUMAN	GreenAgNPs_24h_to_WTCellsAgNPs_48h	0.164818	0.469691	0.683607	0.270833	0.270833
sp|O15160|RPAC1_HUMAN	GreenAgNPs_48h_to_WTCellsAgNPs_24h	0.295896	0.201441	0.360759	0.22619	0.22619
sp|O15160|RPAC1_HUMAN	GreenAgNPs_48h_to_WTCellsAgNPs_48h	0.362776	0.121407	0.999424	0.229167	0.229167
sp|O15160|RPAC1_HUMAN	WTCellsAgNPs_24h_to_WTCellsAgNPs_48h	0.0668799	0.767843	0.87959	0.348214	0.348214
sp|O15173|PGRC2_HUMAN	ColloidalAgNPs_24h_to_ColloidalAgNPs_48h	0.461424	0.261608	0.931204	0.159091	0.159091
sp|O15173|PGRC2_HUMAN	ColloidalAgNPs_24h_to_GreenAgNPs_24h	-0.224529	0.579741	0.92993	0.030303	0.030303
sp|O15173|PGRC2_HUMAN	ColloidalAgNPs_24h_to_GreenAgNPs_48h	0.210302	0.603795	0.951912	0.0227273	0.0227273
sp|O15173|PGRC2_HUMAN	ColloidalAgNPs_24h_to_WTCellsAgNPs_24h	-0.668318	0.110496	0.339648	0.0681818	0.0681818
sp|O15173|PGRC2_HUMAN	ColloidalAgNPs_24h_to_WTCellsAgNPs_48h	0.210126	0.604094	0.953488	0.0227273	0.0227273
sp|O15173|PGRC2_HUMAN	ColloidalAgNPs_48h_to_GreenAgNPs_24h	-0.685953	0.102034	0.473354	0.159091	0.159091
sp|O15173|PGRC2_HUMAN	ColloidalAgNPs_48h_to_GreenAgNPs_48h	-0.251123	0.536126	0.957316	0.151515	0.151515
sp|O15173|PGRC2_HUMAN	ColloidalAgNPs_48h_to_WTCellsAgNPs_24h	-1.12974	0.0109183	0.0913549	0.19697	0.19697
sp|O15173|PGRC2_HUMAN	ColloidalAgNPs_48h_to_WTCellsAgNPs_48h	-0.251298	0.535845	0.998368	0.151515	0.151515
sp|O15173|PGRC2_HUMAN	GreenAgNPs_24h_to_GreenAgNPs_48h	0.43483	0.289155	0.530637	0.0227273	0.0227273
sp|O15173|PGRC2_HUMAN	GreenAgNPs_24h_to_WTCellsAgNPs_24h	-0.44379	0.279646	0.534795	0.0681818	0.0681818
sp|O15173|PGRC2_HUMAN	GreenAgNPs_24h_to_WTCellsAgNPs_48h	0.434655	0.289343	0.527571	0.0227273	0.0227273
sp|O15173|PGRC2_HUMAN	GreenAgNPs_48h_to_WTCellsAgNPs_24h	-0.87862	0.0405489	0.126216	0.0606061	0.0606061
sp|O15173|PGRC2_HUMAN	GreenAgNPs_48h_to_WTCellsAgNPs_48h	-0.000175211	0.999654	0.999961	0.0151515	0.0151515
sp|O15173|PGRC2_HUMAN	WTCellsAgNPs_24h_to_WTCellsAgNPs_48h	0.878445	0.0405845	0.151681	0.0606061	0.0606061
sp|O15212|PFD6_HUMAN	ColloidalAgNPs_24h_to_ColloidalAgNPs_48h	-0.12882	0.328253	0.953226	0	0
sp|O15212|PFD6_HUMAN	ColloidalAgNPs_24h_to_GreenAgNPs_24h	-0.0286197	0.825846	0.980436	0.00490196	0.00490196
sp|O15212|PFD6_HUMAN	ColloidalAgNPs_24h_to_GreenAgNPs_48h	-0.359271	0.0117694	0.419627	0	0
sp|O15212|PFD6_HUMAN	ColloidalAgNPs_24h_to_WTCellsAgNPs_24h	0.128015	0.331207	0.597168	0	0
sp|O15212|PFD6_HUMAN	ColloidalAgNPs_24h_to_WTCellsAgNPs_48h	-0.153451	0.24681	0.9164	0	0
sp|O15212|PFD6_HUMAN	ColloidalAgNPs_48h_to_GreenAgNPs_24h	0.1002	0.444575	0.767857	0.00490196	0.00490196
sp|O15212|PFD6_HUMAN	ColloidalAgNPs_48h_to_GreenAgNPs_48h	-0.230451	0.0890143	0.941299	0	0
sp|O15212|PFD6_HUMAN	ColloidalAgNPs_48h_to_WTCellsAgNPs_24h	0.256835	0.0604064	0.201897	0	0
sp|O15212|PFD6_HUMAN	ColloidalAgNPs_48h_to_WTCellsAgNPs_48h	-0.0246304	0.849782	0.998368	0	0
sp|O15212|PFD6_HUMAN	GreenAgNPs_24h_to_GreenAgNPs_48h	-0.330651	0.0188996	0.146054	0.00490196	0.00490196
sp|O15212|PFD6_HUMAN	GreenAgNPs_24h_to_WTCellsAgNPs_24h	0.156634	0.237507	0.491831	0.00490196	0.00490196
sp|O15212|PFD6_HUMAN	GreenAgNPs_24h_to_WTCellsAgNPs_48h	-0.124831	0.343061	0.581386	0.00490196	0.00490196
sp|O15212|PFD6_HUMAN	GreenAgNPs_48h_to_WTCellsAgNPs_24h	0.487285	0.0013076	0.0147764	0	0
sp|O15212|PFD6_HUMAN	GreenAgNPs_48h_to_WTCellsAgNPs_48h	0.20582	0.125763	0.999424	0	0
sp|O15212|PFD6_HUMAN	WTCellsAgNPs_24h_to_WTCellsAgNPs_48h	-0.281465	0.0414621	0.153307	0	0
sp|O15213|WDR46_HUMAN	ColloidalAgNPs_24h_to_ColloidalAgNPs_48h	0.0626418	0.972312	0.998573	0.861111	0
sp|O15213|WDR46_HUMAN	ColloidalAgNPs_24h_to_GreenAgNPs_24h	Inf	NA	0	0.930556	0
sp|O15213|WDR46_HUMAN	ColloidalAgNPs_24h_to_GreenAgNPs_48h	Inf	NA	0	0.930556	0
sp|O15213|WDR46_HUMAN	ColloidalAgNPs_24h_to_WTCellsAgNPs_24h	-0.4679	0.771398	0.892205	0.805556	0.0138889
sp|O15213|WDR46_HUMAN	ColloidalAgNPs_24h_to_WTCellsAgNPs_48h	Inf	NA	0	0.930556	0
sp|O15213|WDR46_HUMAN	ColloidalAgNPs_48h_to_GreenAgNPs_24h	Inf	NA	0	0.930556	0
sp|O15213|WDR46_HUMAN	ColloidalAgNPs_48h_to_GreenAgNPs_48h	Inf	NA	0	0.930556	0
sp|O15213|WDR46_HUMAN	ColloidalAgNPs_48h_to_WTCellsAgNPs_24h	-0.530542	0.74383	0.856356	0.805556	0.0138889
sp|O15213|WDR46_HUMAN	ColloidalAgNPs_48h_to_WTCellsAgNPs_48h	Inf	NA	0	0.930556	0
sp|O15213|WDR46_HUMAN	GreenAgNPs_24h_to_GreenAgNPs_48h	NA	NA	NA	1	0
sp|O15213|WDR46_HUMAN	GreenAgNPs_24h_to_WTCellsAgNPs_24h	#NAME?	NA	0	0.875	0.0138889
sp|O15213|WDR46_HUMAN	GreenAgNPs_24h_to_WTCellsAgNPs_48h	NA	NA	NA	1	0
sp|O15213|WDR46_HUMAN	GreenAgNPs_48h_to_WTCellsAgNPs_24h	#NAME?	NA	0	0.875	0.0138889
sp|O15213|WDR46_HUMAN	GreenAgNPs_48h_to_WTCellsAgNPs_48h	NA	NA	NA	1	0
sp|O15213|WDR46_HUMAN	WTCellsAgNPs_24h_to_WTCellsAgNPs_48h	Inf	NA	0	0.875	0.0138889
sp|O15226|NKRF_HUMAN	ColloidalAgNPs_24h_to_ColloidalAgNPs_48h	-0.348629	0.376374	0.98013	0.563725	0.264706
sp|O15226|NKRF_HUMAN	ColloidalAgNPs_24h_to_GreenAgNPs_24h	-0.0141043	0.969809	0.994819	0.534314	0.29902
sp|O15226|NKRF_HUMAN	ColloidalAgNPs_24h_to_GreenAgNPs_48h	0.530272	0.251916	0.84641	0.70098	0.27451
sp|O15226|NKRF_HUMAN	ColloidalAgNPs_24h_to_WTCellsAgNPs_24h	-0.84394	0.0312207	0.191272	0.5	0.264706
sp|O15226|NKRF_HUMAN	ColloidalAgNPs_24h_to_WTCellsAgNPs_48h	0.281581	0.501206	0.950129	0.666667	0.303922
sp|O15226|NKRF_HUMAN	ColloidalAgNPs_48h_to_GreenAgNPs_24h	0.334525	0.39568	0.734529	0.54902	0.25
sp|O15226|NKRF_HUMAN	ColloidalAgNPs_48h_to_GreenAgNPs_48h	0.878901	0.0717285	0.913355	0.715686	0.22549
sp|O15226|NKRF_HUMAN	ColloidalAgNPs_48h_to_WTCellsAgNPs_24h	-0.49531	0.212593	0.424454	0.514706	0.215686
sp|O15226|NKRF_HUMAN	ColloidalAgNPs_48h_to_WTCellsAgNPs_48h	0.63021	0.154356	0.998368	0.681373	0.254902
sp|O15226|NKRF_HUMAN	GreenAgNPs_24h_to_GreenAgNPs_48h	0.544376	0.239868	0.481341	0.686275	0.259804
sp|O15226|NKRF_HUMAN	GreenAgNPs_24h_to_WTCellsAgNPs_24h	-0.829835	0.0338804	0.237376	0.485294	0.25
sp|O15226|NKRF_HUMAN	GreenAgNPs_24h_to_WTCellsAgNPs_48h	0.295685	0.480226	0.691071	0.651961	0.289216
sp|O15226|NKRF_HUMAN	GreenAgNPs_48h_to_WTCellsAgNPs_24h	-1.37421	0.00560942	0.0341918	0.651961	0.22549
sp|O15226|NKRF_HUMAN	GreenAgNPs_48h_to_WTCellsAgNPs_48h	-0.248691	0.614885	0.999424	0.818627	0.264706
sp|O15226|NKRF_HUMAN	WTCellsAgNPs_24h_to_WTCellsAgNPs_48h	1.12552	0.0116825	0.0758633	0.617647	0.254902
sp|O15234|CASC3_HUMAN	ColloidalAgNPs_24h_to_ColloidalAgNPs_48h	-0.404573	0.488088	0.983247	0.680556	0.180556
sp|O15234|CASC3_HUMAN	ColloidalAgNPs_24h_to_GreenAgNPs_24h	0.999379	0.100389	0.723177	0.791667	0.291667
sp|O15234|CASC3_HUMAN	ColloidalAgNPs_24h_to_GreenAgNPs_48h	0.276628	0.582843	0.94626	0.583333	0.333333
sp|O15234|CASC3_HUMAN	ColloidalAgNPs_24h_to_WTCellsAgNPs_24h	Inf	NA	0	0.847222	0.0972222
sp|O15234|CASC3_HUMAN	ColloidalAgNPs_24h_to_WTCellsAgNPs_48h	0.509728	0.35375	0.916748	0.708333	0.291667
sp|O15234|CASC3_HUMAN	ColloidalAgNPs_48h_to_GreenAgNPs_24h	1.40395	0.0269215	0.298664	0.777778	0.277778
sp|O15234|CASC3_HUMAN	ColloidalAgNPs_48h_to_GreenAgNPs_48h	0.681201	0.187868	0.953297	0.569444	0.319444
sp|O15234|CASC3_HUMAN	ColloidalAgNPs_48h_to_WTCellsAgNPs_24h	Inf	NA	0	0.833333	0.0833333
sp|O15234|CASC3_HUMAN	ColloidalAgNPs_48h_to_WTCellsAgNPs_48h	0.914301	0.107366	0.998368	0.694444	0.277778
sp|O15234|CASC3_HUMAN	GreenAgNPs_24h_to_GreenAgNPs_48h	-0.722751	0.163949	0.394534	0.680556	0.430556
sp|O15234|CASC3_HUMAN	GreenAgNPs_24h_to_WTCellsAgNPs_24h	Inf	NA	0	0.944444	0.194444
sp|O15234|CASC3_HUMAN	GreenAgNPs_24h_to_WTCellsAgNPs_48h	-0.489651	0.372457	0.608243	0.805556	0.388889
sp|O15234|CASC3_HUMAN	GreenAgNPs_48h_to_WTCellsAgNPs_24h	Inf	NA	0	0.736111	0.236111
sp|O15234|CASC3_HUMAN	GreenAgNPs_48h_to_WTCellsAgNPs_48h	0.2331	0.611874	0.999424	0.597222	0.430556
sp|O15234|CASC3_HUMAN	WTCellsAgNPs_24h_to_WTCellsAgNPs_48h	#NAME?	NA	0	0.861111	0.194444
sp|O15258|RER1_HUMAN	ColloidalAgNPs_24h_to_ColloidalAgNPs_48h	-0.0529746	0.85856	0.998573	0.413194	0.413194
sp|O15258|RER1_HUMAN	ColloidalAgNPs_24h_to_GreenAgNPs_24h	-0.0459084	0.877257	0.989774	0.392361	0.392361
sp|O15258|RER1_HUMAN	ColloidalAgNPs_24h_to_GreenAgNPs_48h	0.565175	0.0782843	0.675188	0.555556	0.472222
sp|O15258|RER1_HUMAN	ColloidalAgNPs_24h_to_WTCellsAgNPs_24h	-1.08248	0.00103486	0.0761668	0.354167	0.354167
sp|O15258|RER1_HUMAN	ColloidalAgNPs_24h_to_WTCellsAgNPs_48h	0.0269126	0.935445	0.98984	0.5	0.333333
sp|O15258|RER1_HUMAN	ColloidalAgNPs_48h_to_GreenAgNPs_24h	0.00706613	0.98103	0.992873	0.354167	0.354167
sp|O15258|RER1_HUMAN	ColloidalAgNPs_48h_to_GreenAgNPs_48h	0.618149	0.0554556	0.913355	0.517361	0.434028
sp|O15258|RER1_HUMAN	ColloidalAgNPs_48h_to_WTCellsAgNPs_24h	-1.0295	0.00164821	0.0402968	0.315972	0.315972
sp|O15258|RER1_HUMAN	ColloidalAgNPs_48h_to_WTCellsAgNPs_48h	0.0798872	0.810089	0.998368	0.461806	0.295139
sp|O15258|RER1_HUMAN	GreenAgNPs_24h_to_GreenAgNPs_48h	0.611083	0.0581168	0.229839	0.496528	0.413194
sp|O15258|RER1_HUMAN	GreenAgNPs_24h_to_WTCellsAgNPs_24h	-1.03657	0.00154952	0.088098	0.295139	0.295139
sp|O15258|RER1_HUMAN	GreenAgNPs_24h_to_WTCellsAgNPs_48h	0.0728211	0.826592	0.909941	0.440972	0.274306
sp|O15258|RER1_HUMAN	GreenAgNPs_48h_to_WTCellsAgNPs_24h	-1.64765	1.2379e-05	0.00189771	0.458333	0.375
sp|O15258|RER1_HUMAN	GreenAgNPs_48h_to_WTCellsAgNPs_48h	-0.538262	0.127277	0.999424	0.604167	0.354167
sp|O15258|RER1_HUMAN	WTCellsAgNPs_24h_to_WTCellsAgNPs_48h	1.10939	0.00227769	0.0361591	0.402778	0.236111
sp|O15260|SURF4_HUMAN	ColloidalAgNPs_24h_to_ColloidalAgNPs_48h	-0.308295	0.365346	0.978123	0.242424	0.212121
sp|O15260|SURF4_HUMAN	ColloidalAgNPs_24h_to_GreenAgNPs_24h	-0.584268	0.0953936	0.723177	0.247475	0.217172
sp|O15260|SURF4_HUMAN	ColloidalAgNPs_24h_to_GreenAgNPs_48h	0.163994	0.627283	0.959103	0.275253	0.244949
sp|O15260|SURF4_HUMAN	ColloidalAgNPs_24h_to_WTCellsAgNPs_24h	-1.33003	0.000827899	0.0761668	0.169192	0.138889
sp|O15260|SURF4_HUMAN	ColloidalAgNPs_24h_to_WTCellsAgNPs_48h	-0.13693	0.684865	0.956087	0.247475	0.217172
sp|O15260|SURF4_HUMAN	ColloidalAgNPs_48h_to_GreenAgNPs_24h	-0.275974	0.416689	0.752808	0.212121	0.181818
sp|O15260|SURF4_HUMAN	ColloidalAgNPs_48h_to_GreenAgNPs_48h	0.472289	0.171932	0.949059	0.239899	0.209596
sp|O15260|SURF4_HUMAN	ColloidalAgNPs_48h_to_WTCellsAgNPs_24h	-1.02173	0.00648729	0.0733634	0.133838	0.103535
sp|O15260|SURF4_HUMAN	ColloidalAgNPs_48h_to_WTCellsAgNPs_48h	0.171365	0.611997	0.998368	0.212121	0.181818
sp|O15260|SURF4_HUMAN	GreenAgNPs_24h_to_GreenAgNPs_48h	0.748262	0.0368988	0.18856	0.244949	0.214646
sp|O15260|SURF4_HUMAN	GreenAgNPs_24h_to_WTCellsAgNPs_24h	-0.745759	0.0374621	0.240212	0.138889	0.108586
sp|O15260|SURF4_HUMAN	GreenAgNPs_24h_to_WTCellsAgNPs_48h	0.447339	0.194533	0.431169	0.217172	0.186869
sp|O15260|SURF4_HUMAN	GreenAgNPs_48h_to_WTCellsAgNPs_24h	-1.49402	0.000276742	0.00689831	0.166667	0.136364
sp|O15260|SURF4_HUMAN	GreenAgNPs_48h_to_WTCellsAgNPs_48h	-0.300924	0.376663	0.999424	0.244949	0.214646
sp|O15260|SURF4_HUMAN	WTCellsAgNPs_24h_to_WTCellsAgNPs_48h	1.1931	0.00207492	0.0344018	0.138889	0.108586
sp|O15269|SPTC1_HUMAN	ColloidalAgNPs_24h_to_ColloidalAgNPs_48h	NA	NA	NA	1	0
sp|O15269|SPTC1_HUMAN	ColloidalAgNPs_24h_to_GreenAgNPs_24h	NA	NA	NA	1	0
sp|O15269|SPTC1_HUMAN	ColloidalAgNPs_24h_to_GreenAgNPs_48h	NA	NA	NA	1	0
sp|O15269|SPTC1_HUMAN	ColloidalAgNPs_24h_to_WTCellsAgNPs_24h	#NAME?	NA	0	0.861111	0
sp|O15269|SPTC1_HUMAN	ColloidalAgNPs_24h_to_WTCellsAgNPs_48h	#NAME?	NA	0	0.930556	0
sp|O15269|SPTC1_HUMAN	ColloidalAgNPs_48h_to_GreenAgNPs_24h	NA	NA	NA	1	0
sp|O15269|SPTC1_HUMAN	ColloidalAgNPs_48h_to_GreenAgNPs_48h	NA	NA	NA	1	0
sp|O15269|SPTC1_HUMAN	ColloidalAgNPs_48h_to_WTCellsAgNPs_24h	#NAME?	NA	0	0.861111	0
sp|O15269|SPTC1_HUMAN	ColloidalAgNPs_48h_to_WTCellsAgNPs_48h	#NAME?	NA	0	0.930556	0
sp|O15269|SPTC1_HUMAN	GreenAgNPs_24h_to_GreenAgNPs_48h	NA	NA	NA	1	0
sp|O15269|SPTC1_HUMAN	GreenAgNPs_24h_to_WTCellsAgNPs_24h	#NAME?	NA	0	0.861111	0
sp|O15269|SPTC1_HUMAN	GreenAgNPs_24h_to_WTCellsAgNPs_48h	#NAME?	NA	0	0.930556	0
sp|O15269|SPTC1_HUMAN	GreenAgNPs_48h_to_WTCellsAgNPs_24h	#NAME?	NA	0	0.861111	0
sp|O15269|SPTC1_HUMAN	GreenAgNPs_48h_to_WTCellsAgNPs_48h	#NAME?	NA	0	0.930556	0
sp|O15269|SPTC1_HUMAN	WTCellsAgNPs_24h_to_WTCellsAgNPs_48h	0.0905048	0.925725	0.966014	0.791667	0
sp|O15294|OGT1_HUMAN	ColloidalAgNPs_24h_to_ColloidalAgNPs_48h	-0.441125	0.00456902	0.296891	0.471963	0.369159
sp|O15294|OGT1_HUMAN	ColloidalAgNPs_24h_to_GreenAgNPs_24h	0.0946352	0.496202	0.903562	0.530374	0.42757
sp|O15294|OGT1_HUMAN	ColloidalAgNPs_24h_to_GreenAgNPs_48h	-0.48209	0.00234874	0.185747	0.459502	0.356698
sp|O15294|OGT1_HUMAN	ColloidalAgNPs_24h_to_WTCellsAgNPs_24h	0.252073	0.0807951	0.292782	0.5919	0.489097
sp|O15294|OGT1_HUMAN	ColloidalAgNPs_24h_to_WTCellsAgNPs_48h	-0.309871	0.0354249	0.70611	0.5	0.397196
sp|O15294|OGT1_HUMAN	ColloidalAgNPs_48h_to_GreenAgNPs_24h	0.535761	0.000976969	0.0803948	0.482087	0.379283
sp|O15294|OGT1_HUMAN	ColloidalAgNPs_48h_to_GreenAgNPs_48h	-0.0409645	0.767126	0.979966	0.411215	0.308411
sp|O15294|OGT1_HUMAN	ColloidalAgNPs_48h_to_WTCellsAgNPs_24h	0.693198	7.68396e-05	0.0134518	0.543614	0.44081
sp|O15294|OGT1_HUMAN	ColloidalAgNPs_48h_to_WTCellsAgNPs_48h	0.131255	0.348154	0.998368	0.451713	0.34891
sp|O15294|OGT1_HUMAN	GreenAgNPs_24h_to_GreenAgNPs_48h	-0.576725	0.00050046	0.0289039	0.469626	0.366822
sp|O15294|OGT1_HUMAN	GreenAgNPs_24h_to_WTCellsAgNPs_24h	0.157438	0.263002	0.521032	0.602025	0.499221
sp|O15294|OGT1_HUMAN	GreenAgNPs_24h_to_WTCellsAgNPs_48h	-0.404506	0.00822459	0.109741	0.510125	0.407321
sp|O15294|OGT1_HUMAN	GreenAgNPs_48h_to_WTCellsAgNPs_24h	0.734163	4.0385e-05	0.00294811	0.531153	0.428349
sp|O15294|OGT1_HUMAN	GreenAgNPs_48h_to_WTCellsAgNPs_48h	0.172219	0.222366	0.999424	0.439252	0.336449
sp|O15294|OGT1_HUMAN	WTCellsAgNPs_24h_to_WTCellsAgNPs_48h	-0.561944	0.000636894	0.0211757	0.571651	0.468847
sp|O15305|PMM2_HUMAN	ColloidalAgNPs_24h_to_ColloidalAgNPs_48h	-0.348374	0.358465	0.972356	0.511905	0.369048
sp|O15305|PMM2_HUMAN	ColloidalAgNPs_24h_to_GreenAgNPs_24h	0.189204	0.614996	0.941543	0.563492	0.420635
sp|O15305|PMM2_HUMAN	ColloidalAgNPs_24h_to_GreenAgNPs_48h	-0.177247	0.637372	0.963159	0.555556	0.412698
sp|O15305|PMM2_HUMAN	ColloidalAgNPs_24h_to_WTCellsAgNPs_24h	-0.160267	0.669769	0.834425	0.543651	0.400794
sp|O15305|PMM2_HUMAN	ColloidalAgNPs_24h_to_WTCellsAgNPs_48h	-0.191743	0.610293	0.954246	0.575397	0.43254
sp|O15305|PMM2_HUMAN	ColloidalAgNPs_48h_to_GreenAgNPs_24h	0.537578	0.163099	0.55233	0.503968	0.361111
sp|O15305|PMM2_HUMAN	ColloidalAgNPs_48h_to_GreenAgNPs_48h	0.171126	0.648968	0.971079	0.496032	0.353175
sp|O15305|PMM2_HUMAN	ColloidalAgNPs_48h_to_WTCellsAgNPs_24h	0.188106	0.617035	0.775635	0.484127	0.34127
sp|O15305|PMM2_HUMAN	ColloidalAgNPs_48h_to_WTCellsAgNPs_48h	0.15663	0.6768	0.998368	0.515873	0.373016
sp|O15305|PMM2_HUMAN	GreenAgNPs_24h_to_GreenAgNPs_48h	-0.366452	0.334677	0.579167	0.547619	0.404762
sp|O15305|PMM2_HUMAN	GreenAgNPs_24h_to_WTCellsAgNPs_24h	-0.349472	0.356988	0.606058	0.535714	0.392857
sp|O15305|PMM2_HUMAN	GreenAgNPs_24h_to_WTCellsAgNPs_48h	-0.380948	0.316416	0.557059	0.56746	0.424603
sp|O15305|PMM2_HUMAN	GreenAgNPs_48h_to_WTCellsAgNPs_24h	0.0169797	0.96387	0.977257	0.527778	0.384921
sp|O15305|PMM2_HUMAN	GreenAgNPs_48h_to_WTCellsAgNPs_48h	-0.0144963	0.969151	0.999424	0.559524	0.416667
sp|O15305|PMM2_HUMAN	WTCellsAgNPs_24h_to_WTCellsAgNPs_48h	-0.031476	0.933084	0.970769	0.547619	0.404762
sp|O15347|HMGB3_HUMAN	ColloidalAgNPs_24h_to_ColloidalAgNPs_48h	0.136964	0.464325	0.983247	0	0
sp|O15347|HMGB3_HUMAN	ColloidalAgNPs_24h_to_GreenAgNPs_24h	0.0070925	0.969543	0.994819	0	0
sp|O15347|HMGB3_HUMAN	ColloidalAgNPs_24h_to_GreenAgNPs_48h	0.371939	0.0573659	0.628285	0	0
sp|O15347|HMGB3_HUMAN	ColloidalAgNPs_24h_to_WTCellsAgNPs_24h	-0.650143	0.00229311	0.0966084	0	0
sp|O15347|HMGB3_HUMAN	ColloidalAgNPs_24h_to_WTCellsAgNPs_48h	0.166747	0.374727	0.916748	0	0
sp|O15347|HMGB3_HUMAN	ColloidalAgNPs_48h_to_GreenAgNPs_24h	-0.129871	0.487445	0.797917	0	0
sp|O15347|HMGB3_HUMAN	ColloidalAgNPs_48h_to_GreenAgNPs_48h	0.234975	0.215877	0.953297	0	0
sp|O15347|HMGB3_HUMAN	ColloidalAgNPs_48h_to_WTCellsAgNPs_24h	-0.787107	0.000434322	0.0211021	0	0
sp|O15347|HMGB3_HUMAN	ColloidalAgNPs_48h_to_WTCellsAgNPs_48h	0.0297836	0.872659	0.998368	0	0
sp|O15347|HMGB3_HUMAN	GreenAgNPs_24h_to_GreenAgNPs_48h	0.364846	0.0618092	0.236793	0	0
sp|O15347|HMGB3_HUMAN	GreenAgNPs_24h_to_WTCellsAgNPs_24h	-0.657235	0.00210397	0.0941588	0	0
sp|O15347|HMGB3_HUMAN	GreenAgNPs_24h_to_WTCellsAgNPs_48h	0.159655	0.394947	0.623357	0	0
sp|O15347|HMGB3_HUMAN	GreenAgNPs_48h_to_WTCellsAgNPs_24h	-1.02208	2.6975e-05	0.00277689	0	0
sp|O15347|HMGB3_HUMAN	GreenAgNPs_48h_to_WTCellsAgNPs_48h	-0.205192	0.277396	0.999424	0	0
sp|O15347|HMGB3_HUMAN	WTCellsAgNPs_24h_to_WTCellsAgNPs_48h	0.81689	0.000303084	0.0177864	0	0
sp|O15355|PPM1G_HUMAN	ColloidalAgNPs_24h_to_ColloidalAgNPs_48h	0.142765	0.462259	0.983247	0.184599	0.184599
sp|O15355|PPM1G_HUMAN	ColloidalAgNPs_24h_to_GreenAgNPs_24h	0.386988	0.0567221	0.687398	0.189873	0.189873
sp|O15355|PPM1G_HUMAN	ColloidalAgNPs_24h_to_GreenAgNPs_48h	-0.0581267	0.763237	0.978901	0.174051	0.174051
sp|O15355|PPM1G_HUMAN	ColloidalAgNPs_24h_to_WTCellsAgNPs_24h	0.155571	0.423749	0.666562	0.148734	0.148734
sp|O15355|PPM1G_HUMAN	ColloidalAgNPs_24h_to_WTCellsAgNPs_48h	-0.131435	0.498041	0.950129	0.156118	0.156118
sp|O15355|PPM1G_HUMAN	ColloidalAgNPs_48h_to_GreenAgNPs_24h	0.244223	0.215084	0.617769	0.220464	0.220464
sp|O15355|PPM1G_HUMAN	ColloidalAgNPs_48h_to_GreenAgNPs_48h	-0.200892	0.304489	0.955812	0.204641	0.204641
sp|O15355|PPM1G_HUMAN	ColloidalAgNPs_48h_to_WTCellsAgNPs_24h	0.0128057	0.947023	0.977966	0.179325	0.179325
sp|O15355|PPM1G_HUMAN	ColloidalAgNPs_48h_to_WTCellsAgNPs_48h	-0.2742	0.166275	0.998368	0.186709	0.186709
sp|O15355|PPM1G_HUMAN	GreenAgNPs_24h_to_GreenAgNPs_48h	-0.445115	0.0308796	0.177353	0.209916	0.209916
sp|O15355|PPM1G_HUMAN	GreenAgNPs_24h_to_WTCellsAgNPs_24h	-0.231417	0.239092	0.492482	0.184599	0.184599
sp|O15355|PPM1G_HUMAN	GreenAgNPs_24h_to_WTCellsAgNPs_48h	-0.518423	0.013813	0.133943	0.191983	0.191983
sp|O15355|PPM1G_HUMAN	GreenAgNPs_48h_to_WTCellsAgNPs_24h	0.213698	0.275621	0.444765	0.168776	0.168776
sp|O15355|PPM1G_HUMAN	GreenAgNPs_48h_to_WTCellsAgNPs_48h	-0.0733082	0.704228	0.999424	0.17616	0.17616
sp|O15355|PPM1G_HUMAN	WTCellsAgNPs_24h_to_WTCellsAgNPs_48h	-0.287006	0.148373	0.333678	0.150844	0.150844
sp|O15371|EIF3D_HUMAN	ColloidalAgNPs_24h_to_ColloidalAgNPs_48h	0.0348272	0.690831	0.998573	0.0873016	0.0753968
sp|O15371|EIF3D_HUMAN	ColloidalAgNPs_24h_to_GreenAgNPs_24h	-0.0298689	0.732873	0.958491	0.0882937	0.0763889
sp|O15371|EIF3D_HUMAN	ColloidalAgNPs_24h_to_GreenAgNPs_48h	0.0105113	0.904257	0.999069	0.111111	0.0992063
sp|O15371|EIF3D_HUMAN	ColloidalAgNPs_24h_to_WTCellsAgNPs_24h	-0.142572	0.115326	0.344434	0.142857	0.130952
sp|O15371|EIF3D_HUMAN	ColloidalAgNPs_24h_to_WTCellsAgNPs_48h	-0.0354315	0.685773	0.956087	0.114087	0.102183
sp|O15371|EIF3D_HUMAN	ColloidalAgNPs_48h_to_GreenAgNPs_24h	-0.0646961	0.462449	0.778929	0.0704365	0.0585317
sp|O15371|EIF3D_HUMAN	ColloidalAgNPs_48h_to_GreenAgNPs_48h	-0.0243159	0.781006	0.979966	0.093254	0.0813492
sp|O15371|EIF3D_HUMAN	ColloidalAgNPs_48h_to_WTCellsAgNPs_24h	-0.177399	0.0542793	0.193362	0.125	0.113095
sp|O15371|EIF3D_HUMAN	ColloidalAgNPs_48h_to_WTCellsAgNPs_48h	-0.0702587	0.425499	0.998368	0.0962302	0.0843254
sp|O15371|EIF3D_HUMAN	GreenAgNPs_24h_to_GreenAgNPs_48h	0.0403802	0.644951	0.812426	0.094246	0.0823413
sp|O15371|EIF3D_HUMAN	GreenAgNPs_24h_to_WTCellsAgNPs_24h	-0.112703	0.20733	0.45778	0.125992	0.114087
sp|O15371|EIF3D_HUMAN	GreenAgNPs_24h_to_WTCellsAgNPs_48h	-0.00556263	0.949237	0.974449	0.0972222	0.0853175
sp|O15371|EIF3D_HUMAN	GreenAgNPs_48h_to_WTCellsAgNPs_24h	-0.153083	0.0925305	0.214923	0.14881	0.136905
sp|O15371|EIF3D_HUMAN	GreenAgNPs_48h_to_WTCellsAgNPs_48h	-0.0459428	0.600417	0.999424	0.12004	0.108135
sp|O15371|EIF3D_HUMAN	WTCellsAgNPs_24h_to_WTCellsAgNPs_48h	0.107141	0.229655	0.440514	0.151786	0.139881
sp|O15372|EIF3H_HUMAN	ColloidalAgNPs_24h_to_ColloidalAgNPs_48h	0.0347736	0.847227	0.998573	0.23374	0.20935
sp|O15372|EIF3H_HUMAN	ColloidalAgNPs_24h_to_GreenAgNPs_24h	0.00148995	0.99341	0.997034	0.242886	0.218496
sp|O15372|EIF3H_HUMAN	ColloidalAgNPs_24h_to_GreenAgNPs_48h	-0.0846465	0.639957	0.963849	0.229675	0.205285
sp|O15372|EIF3H_HUMAN	ColloidalAgNPs_24h_to_WTCellsAgNPs_24h	0.201761	0.271654	0.543194	0.288618	0.264228
sp|O15372|EIF3H_HUMAN	ColloidalAgNPs_24h_to_WTCellsAgNPs_48h	-0.0735855	0.684049	0.956087	0.230691	0.206301
sp|O15372|EIF3H_HUMAN	ColloidalAgNPs_48h_to_GreenAgNPs_24h	-0.0332836	0.853691	0.947803	0.236789	0.212398
sp|O15372|EIF3H_HUMAN	ColloidalAgNPs_48h_to_GreenAgNPs_48h	-0.11942	0.510597	0.957316	0.223577	0.199187
sp|O15372|EIF3H_HUMAN	ColloidalAgNPs_48h_to_WTCellsAgNPs_24h	0.166987	0.360365	0.579159	0.28252	0.25813
sp|O15372|EIF3H_HUMAN	ColloidalAgNPs_48h_to_WTCellsAgNPs_48h	-0.108359	0.550096	0.998368	0.224593	0.200203
sp|O15372|EIF3H_HUMAN	GreenAgNPs_24h_to_GreenAgNPs_48h	-0.0861364	0.634117	0.804406	0.232724	0.208333
sp|O15372|EIF3H_HUMAN	GreenAgNPs_24h_to_WTCellsAgNPs_24h	0.200271	0.275091	0.53008	0.291667	0.267276
sp|O15372|EIF3H_HUMAN	GreenAgNPs_24h_to_WTCellsAgNPs_48h	-0.0750755	0.678037	0.818657	0.23374	0.20935
sp|O15372|EIF3H_HUMAN	GreenAgNPs_48h_to_WTCellsAgNPs_24h	0.286407	0.124834	0.263777	0.278455	0.254065
sp|O15372|EIF3H_HUMAN	GreenAgNPs_48h_to_WTCellsAgNPs_48h	0.0110609	0.951112	0.999424	0.220528	0.196138
sp|O15372|EIF3H_HUMAN	WTCellsAgNPs_24h_to_WTCellsAgNPs_48h	-0.275346	0.139108	0.320813	0.279472	0.255081
sp|O15382|BCAT2_HUMAN	ColloidalAgNPs_24h_to_ColloidalAgNPs_48h	0.238551	0.327761	0.953226	0.220238	0.220238
sp|O15382|BCAT2_HUMAN	ColloidalAgNPs_24h_to_GreenAgNPs_24h	0.529697	0.0384286	0.663031	0.22619	0.22619
sp|O15382|BCAT2_HUMAN	ColloidalAgNPs_24h_to_GreenAgNPs_48h	-0.0255911	0.915255	0.999069	0.172619	0.172619
sp|O15382|BCAT2_HUMAN	ColloidalAgNPs_24h_to_WTCellsAgNPs_24h	0.0936673	0.697487	0.853311	0.184524	0.184524
sp|O15382|BCAT2_HUMAN	ColloidalAgNPs_24h_to_WTCellsAgNPs_48h	-0.0678615	0.778013	0.967978	0.172619	0.172619
sp|O15382|BCAT2_HUMAN	ColloidalAgNPs_48h_to_GreenAgNPs_24h	0.291146	0.23535	0.634127	0.303571	0.303571
sp|O15382|BCAT2_HUMAN	ColloidalAgNPs_48h_to_GreenAgNPs_48h	-0.264143	0.279979	0.953297	0.25	0.25
sp|O15382|BCAT2_HUMAN	ColloidalAgNPs_48h_to_WTCellsAgNPs_24h	-0.144884	0.548852	0.727673	0.261905	0.261905
sp|O15382|BCAT2_HUMAN	ColloidalAgNPs_48h_to_WTCellsAgNPs_48h	-0.306413	0.21265	0.998368	0.25	0.25
sp|O15382|BCAT2_HUMAN	GreenAgNPs_24h_to_GreenAgNPs_48h	-0.555288	0.0309013	0.177353	0.255952	0.255952
sp|O15382|BCAT2_HUMAN	GreenAgNPs_24h_to_WTCellsAgNPs_24h	-0.43603	0.0825112	0.305088	0.267857	0.267857
sp|O15382|BCAT2_HUMAN	GreenAgNPs_24h_to_WTCellsAgNPs_48h	-0.597559	0.0214025	0.154602	0.255952	0.255952
sp|O15382|BCAT2_HUMAN	GreenAgNPs_48h_to_WTCellsAgNPs_24h	0.119258	0.621123	0.748857	0.214286	0.214286
sp|O15382|BCAT2_HUMAN	GreenAgNPs_48h_to_WTCellsAgNPs_48h	-0.0422704	0.860514	0.999424	0.202381	0.202381
sp|O15382|BCAT2_HUMAN	WTCellsAgNPs_24h_to_WTCellsAgNPs_48h	-0.161529	0.504434	0.693876	0.214286	0.214286
sp|O15392|BIRC5_HUMAN	ColloidalAgNPs_24h_to_ColloidalAgNPs_48h	Inf	NA	0	0.930556	0
sp|O15392|BIRC5_HUMAN	ColloidalAgNPs_24h_to_GreenAgNPs_24h	0.595882	NA	NA	0.916667	0.0555556
sp|O15392|BIRC5_HUMAN	ColloidalAgNPs_24h_to_GreenAgNPs_48h	-1.92131	NA	NA	0.861111	0
sp|O15392|BIRC5_HUMAN	ColloidalAgNPs_24h_to_WTCellsAgNPs_24h	Inf	NA	0	0.930556	0
sp|O15392|BIRC5_HUMAN	ColloidalAgNPs_24h_to_WTCellsAgNPs_48h	Inf	NA	0	0.930556	0
sp|O15392|BIRC5_HUMAN	ColloidalAgNPs_48h_to_GreenAgNPs_24h	#NAME?	NA	0	0.986111	0.0555556
sp|O15392|BIRC5_HUMAN	ColloidalAgNPs_48h_to_GreenAgNPs_48h	#NAME?	NA	0	0.930556	0
sp|O15392|BIRC5_HUMAN	ColloidalAgNPs_48h_to_WTCellsAgNPs_24h	NA	NA	NA	1	0
sp|O15392|BIRC5_HUMAN	ColloidalAgNPs_48h_to_WTCellsAgNPs_48h	NA	NA	NA	1	0
sp|O15392|BIRC5_HUMAN	GreenAgNPs_24h_to_GreenAgNPs_48h	-2.5172	NA	NA	0.916667	0.0555556
sp|O15392|BIRC5_HUMAN	GreenAgNPs_24h_to_WTCellsAgNPs_24h	Inf	NA	0	0.986111	0.0555556
sp|O15392|BIRC5_HUMAN	GreenAgNPs_24h_to_WTCellsAgNPs_48h	Inf	NA	0	0.986111	0.0555556
sp|O15392|BIRC5_HUMAN	GreenAgNPs_48h_to_WTCellsAgNPs_24h	Inf	NA	0	0.930556	0
sp|O15392|BIRC5_HUMAN	GreenAgNPs_48h_to_WTCellsAgNPs_48h	Inf	NA	0	0.930556	0
sp|O15392|BIRC5_HUMAN	WTCellsAgNPs_24h_to_WTCellsAgNPs_48h	NA	NA	NA	1	0
sp|O15397|IPO8_HUMAN	ColloidalAgNPs_24h_to_ColloidalAgNPs_48h	0.0587349	0.87643	0.998573	0.484848	0.416667
sp|O15397|IPO8_HUMAN	ColloidalAgNPs_24h_to_GreenAgNPs_24h	0.126183	0.738646	0.959492	0.484848	0.416667
sp|O15397|IPO8_HUMAN	ColloidalAgNPs_24h_to_GreenAgNPs_48h	-0.123094	0.744799	0.972622	0.469697	0.401515
sp|O15397|IPO8_HUMAN	ColloidalAgNPs_24h_to_WTCellsAgNPs_24h	-0.248065	0.513767	0.733563	0.467803	0.399621
sp|O15397|IPO8_HUMAN	ColloidalAgNPs_24h_to_WTCellsAgNPs_48h	-0.199959	0.597869	0.953488	0.452652	0.38447
sp|O15397|IPO8_HUMAN	ColloidalAgNPs_48h_to_GreenAgNPs_24h	0.0674481	0.858295	0.947803	0.469697	0.401515
sp|O15397|IPO8_HUMAN	ColloidalAgNPs_48h_to_GreenAgNPs_48h	-0.181829	0.631249	0.966818	0.454545	0.386364
sp|O15397|IPO8_HUMAN	ColloidalAgNPs_48h_to_WTCellsAgNPs_24h	-0.306799	0.420797	0.626985	0.452652	0.38447
sp|O15397|IPO8_HUMAN	ColloidalAgNPs_48h_to_WTCellsAgNPs_48h	-0.258694	0.496122	0.998368	0.4375	0.369318
sp|O15397|IPO8_HUMAN	GreenAgNPs_24h_to_GreenAgNPs_48h	-0.249277	0.511736	0.723412	0.454545	0.386364
sp|O15397|IPO8_HUMAN	GreenAgNPs_24h_to_WTCellsAgNPs_24h	-0.374248	0.328221	0.581088	0.452652	0.38447
sp|O15397|IPO8_HUMAN	GreenAgNPs_24h_to_WTCellsAgNPs_48h	-0.326142	0.392671	0.620713	0.4375	0.369318
sp|O15397|IPO8_HUMAN	GreenAgNPs_48h_to_WTCellsAgNPs_24h	-0.124971	0.741059	0.839027	0.4375	0.369318
sp|O15397|IPO8_HUMAN	GreenAgNPs_48h_to_WTCellsAgNPs_48h	-0.0768648	0.838788	0.999424	0.422348	0.354167
sp|O15397|IPO8_HUMAN	WTCellsAgNPs_24h_to_WTCellsAgNPs_48h	0.0481058	0.898647	0.956176	0.420455	0.352273
sp|O15400|STX7_HUMAN	ColloidalAgNPs_24h_to_ColloidalAgNPs_48h	0.187511	0.479763	0.983247	0.277778	0.0277778
sp|O15400|STX7_HUMAN	ColloidalAgNPs_24h_to_GreenAgNPs_24h	0.661414	0.0146216	0.632383	0.194444	0.0277778
sp|O15400|STX7_HUMAN	ColloidalAgNPs_24h_to_GreenAgNPs_48h	0.506397	0.0782858	0.675188	0.347222	0.0138889
sp|O15400|STX7_HUMAN	ColloidalAgNPs_24h_to_WTCellsAgNPs_24h	-0.00382094	0.98845	0.995772	0.25	0
sp|O15400|STX7_HUMAN	ColloidalAgNPs_24h_to_WTCellsAgNPs_48h	0.24703	0.335489	0.916748	0.166667	0
sp|O15400|STX7_HUMAN	ColloidalAgNPs_48h_to_GreenAgNPs_24h	0.473903	0.0558069	0.394784	0.138889	0.0555556
sp|O15400|STX7_HUMAN	ColloidalAgNPs_48h_to_GreenAgNPs_48h	0.318886	0.234005	0.953297	0.291667	0.0416667
sp|O15400|STX7_HUMAN	ColloidalAgNPs_48h_to_WTCellsAgNPs_24h	-0.191332	0.444785	0.649299	0.194444	0.0277778
sp|O15400|STX7_HUMAN	ColloidalAgNPs_48h_to_WTCellsAgNPs_48h	0.0595191	0.802854	0.998368	0.111111	0.0277778
sp|O15400|STX7_HUMAN	GreenAgNPs_24h_to_GreenAgNPs_48h	-0.155017	0.543202	0.746628	0.208333	0.0416667
sp|O15400|STX7_HUMAN	GreenAgNPs_24h_to_WTCellsAgNPs_24h	-0.665235	0.00944646	0.14642	0.111111	0.0277778
sp|O15400|STX7_HUMAN	GreenAgNPs_24h_to_WTCellsAgNPs_48h	-0.414384	0.0776713	0.278825	0.0277778	0.0277778
sp|O15400|STX7_HUMAN	GreenAgNPs_48h_to_WTCellsAgNPs_24h	-0.510218	0.062532	0.167152	0.263889	0.0138889
sp|O15400|STX7_HUMAN	GreenAgNPs_48h_to_WTCellsAgNPs_48h	-0.259367	0.312392	0.999424	0.180556	0.0138889
sp|O15400|STX7_HUMAN	WTCellsAgNPs_24h_to_WTCellsAgNPs_48h	0.250851	0.297952	0.511408	0.0833333	0
sp|O15446|RPA34_HUMAN	ColloidalAgNPs_24h_to_ColloidalAgNPs_48h	-0.524874	0.0400795	0.676955	0.266667	0.0166667
sp|O15446|RPA34_HUMAN	ColloidalAgNPs_24h_to_GreenAgNPs_24h	-0.137921	0.548444	0.921225	0.183333	0.0166667
sp|O15446|RPA34_HUMAN	ColloidalAgNPs_24h_to_GreenAgNPs_48h	-0.555121	0.0180783	0.492608	0.1	0.0166667
sp|O15446|RPA34_HUMAN	ColloidalAgNPs_24h_to_WTCellsAgNPs_24h	-0.59688	0.0212918	0.170117	0.266667	0.0166667
sp|O15446|RPA34_HUMAN	ColloidalAgNPs_24h_to_WTCellsAgNPs_48h	-0.445992	0.102357	0.904012	0.35	0.0166667
sp|O15446|RPA34_HUMAN	ColloidalAgNPs_48h_to_GreenAgNPs_24h	0.386953	0.121585	0.500284	0.25	0
sp|O15446|RPA34_HUMAN	ColloidalAgNPs_48h_to_GreenAgNPs_48h	-0.0302472	0.896973	0.985257	0.166667	0
sp|O15446|RPA34_HUMAN	ColloidalAgNPs_48h_to_WTCellsAgNPs_24h	-0.0720061	0.77857	0.877859	0.333333	0
sp|O15446|RPA34_HUMAN	ColloidalAgNPs_48h_to_WTCellsAgNPs_48h	0.0788822	0.775509	0.998368	0.416667	0
sp|O15446|RPA34_HUMAN	GreenAgNPs_24h_to_GreenAgNPs_48h	-0.417201	0.0676081	0.249232	0.0833333	0
sp|O15446|RPA34_HUMAN	GreenAgNPs_24h_to_WTCellsAgNPs_24h	-0.458959	0.0693968	0.288643	0.25	0
sp|O15446|RPA34_HUMAN	GreenAgNPs_24h_to_WTCellsAgNPs_48h	-0.308071	0.251238	0.49473	0.333333	0
sp|O15446|RPA34_HUMAN	GreenAgNPs_48h_to_WTCellsAgNPs_24h	-0.0417588	0.858146	0.918621	0.166667	0
sp|O15446|RPA34_HUMAN	GreenAgNPs_48h_to_WTCellsAgNPs_48h	0.109129	0.670384	0.999424	0.25	0
sp|O15446|RPA34_HUMAN	WTCellsAgNPs_24h_to_WTCellsAgNPs_48h	0.150888	0.586392	0.752794	0.416667	0
sp|O15498|YKT6_HUMAN	ColloidalAgNPs_24h_to_ColloidalAgNPs_48h	-0.466206	0.0314635	0.671138	0.352381	0.352381
sp|O15498|YKT6_HUMAN	ColloidalAgNPs_24h_to_GreenAgNPs_24h	-0.443548	0.0395456	0.663031	0.366667	0.366667
sp|O15498|YKT6_HUMAN	ColloidalAgNPs_24h_to_GreenAgNPs_48h	-0.0865678	0.67004	0.966629	0.430952	0.430952
sp|O15498|YKT6_HUMAN	ColloidalAgNPs_24h_to_WTCellsAgNPs_24h	-0.882645	0.000333034	0.0629258	0.383333	0.383333
sp|O15498|YKT6_HUMAN	ColloidalAgNPs_24h_to_WTCellsAgNPs_48h	-0.381427	0.0723937	0.873113	0.366667	0.366667
sp|O15498|YKT6_HUMAN	ColloidalAgNPs_48h_to_GreenAgNPs_24h	0.0226579	0.910988	0.970566	0.266667	0.266667
sp|O15498|YKT6_HUMAN	ColloidalAgNPs_48h_to_GreenAgNPs_48h	0.379638	0.0736257	0.913355	0.330952	0.330952
sp|O15498|YKT6_HUMAN	ColloidalAgNPs_48h_to_WTCellsAgNPs_24h	-0.416439	0.0517058	0.188878	0.283333	0.283333
sp|O15498|YKT6_HUMAN	ColloidalAgNPs_48h_to_WTCellsAgNPs_48h	0.0847791	0.676435	0.998368	0.266667	0.266667
sp|O15498|YKT6_HUMAN	GreenAgNPs_24h_to_GreenAgNPs_48h	0.35698	0.0909142	0.291707	0.345238	0.345238
sp|O15498|YKT6_HUMAN	GreenAgNPs_24h_to_WTCellsAgNPs_24h	-0.439097	0.0413427	0.245842	0.297619	0.297619
sp|O15498|YKT6_HUMAN	GreenAgNPs_24h_to_WTCellsAgNPs_48h	0.0621212	0.759492	0.872127	0.280952	0.280952
sp|O15498|YKT6_HUMAN	GreenAgNPs_48h_to_WTCellsAgNPs_24h	-0.796078	0.000871454	0.0126978	0.361905	0.361905
sp|O15498|YKT6_HUMAN	GreenAgNPs_48h_to_WTCellsAgNPs_48h	-0.294859	0.15738	0.999424	0.345238	0.345238
sp|O15498|YKT6_HUMAN	WTCellsAgNPs_24h_to_WTCellsAgNPs_48h	0.501218	0.0219404	0.108725	0.297619	0.297619
sp|O15511|ARPC5_HUMAN	ColloidalAgNPs_24h_to_ColloidalAgNPs_48h	-0.240639	0.503827	0.984609	0.0555556	0.0555556
sp|O15511|ARPC5_HUMAN	ColloidalAgNPs_24h_to_GreenAgNPs_24h	0.135364	0.705678	0.953828	0.121528	0.121528
sp|O15511|ARPC5_HUMAN	ColloidalAgNPs_24h_to_GreenAgNPs_48h	-0.116887	0.744209	0.972622	0.0451389	0.0451389
sp|O15511|ARPC5_HUMAN	ColloidalAgNPs_24h_to_WTCellsAgNPs_24h	0.403604	0.267563	0.539558	0.211806	0.211806
sp|O15511|ARPC5_HUMAN	ColloidalAgNPs_24h_to_WTCellsAgNPs_48h	0.317845	0.37948	0.916748	0.159722	0.159722
sp|O15511|ARPC5_HUMAN	ColloidalAgNPs_48h_to_GreenAgNPs_24h	0.376004	0.300568	0.682051	0.0868056	0.0868056
sp|O15511|ARPC5_HUMAN	ColloidalAgNPs_48h_to_GreenAgNPs_48h	0.123752	0.729806	0.979106	0.0104167	0.0104167
sp|O15511|ARPC5_HUMAN	ColloidalAgNPs_48h_to_WTCellsAgNPs_24h	0.644243	0.0844439	0.249001	0.177083	0.177083
sp|O15511|ARPC5_HUMAN	ColloidalAgNPs_48h_to_WTCellsAgNPs_48h	0.558484	0.130796	0.998368	0.125	0.125
sp|O15511|ARPC5_HUMAN	GreenAgNPs_24h_to_GreenAgNPs_48h	-0.252252	0.483738	0.703541	0.0763889	0.0763889
sp|O15511|ARPC5_HUMAN	GreenAgNPs_24h_to_WTCellsAgNPs_24h	0.26824	0.456866	0.697333	0.243056	0.243056
sp|O15511|ARPC5_HUMAN	GreenAgNPs_24h_to_WTCellsAgNPs_48h	0.18248	0.611255	0.777891	0.190972	0.190972
sp|O15511|ARPC5_HUMAN	GreenAgNPs_48h_to_WTCellsAgNPs_24h	0.520491	0.157367	0.306387	0.166667	0.166667
sp|O15511|ARPC5_HUMAN	GreenAgNPs_48h_to_WTCellsAgNPs_48h	0.434732	0.233671	0.999424	0.114583	0.114583
sp|O15511|ARPC5_HUMAN	WTCellsAgNPs_24h_to_WTCellsAgNPs_48h	-0.0857591	0.810672	0.905362	0.28125	0.28125
sp|O15514|RPB4_HUMAN	ColloidalAgNPs_24h_to_ColloidalAgNPs_48h	-0.470668	0.474044	0.983247	0.597222	0.0972222
sp|O15514|RPB4_HUMAN	ColloidalAgNPs_24h_to_GreenAgNPs_24h	0.276722	0.653659	0.947065	0.611111	0.277778
sp|O15514|RPB4_HUMAN	ColloidalAgNPs_24h_to_GreenAgNPs_48h	-0.680755	0.372052	0.875075	0.75	0.0833333
sp|O15514|RPB4_HUMAN	ColloidalAgNPs_24h_to_WTCellsAgNPs_24h	-0.714144	0.282368	0.550866	0.625	0.125
sp|O15514|RPB4_HUMAN	ColloidalAgNPs_24h_to_WTCellsAgNPs_48h	0.196714	0.763223	0.967978	0.666667	0.166667
sp|O15514|RPB4_HUMAN	ColloidalAgNPs_48h_to_GreenAgNPs_24h	0.747389	0.137841	0.517187	0.430556	0.263889
sp|O15514|RPB4_HUMAN	ColloidalAgNPs_48h_to_GreenAgNPs_48h	-0.210087	0.747707	0.979966	0.569444	0.0694444
sp|O15514|RPB4_HUMAN	ColloidalAgNPs_48h_to_WTCellsAgNPs_24h	-0.243476	0.64853	0.795295	0.444444	0.111111
sp|O15514|RPB4_HUMAN	ColloidalAgNPs_48h_to_WTCellsAgNPs_48h	0.667382	0.221105	0.998368	0.486111	0.152778
sp|O15514|RPB4_HUMAN	GreenAgNPs_24h_to_GreenAgNPs_48h	-0.957476	0.13321	0.354878	0.583333	0.25
sp|O15514|RPB4_HUMAN	GreenAgNPs_24h_to_WTCellsAgNPs_24h	-0.990866	0.0549025	0.270023	0.458333	0.291667
sp|O15514|RPB4_HUMAN	GreenAgNPs_24h_to_WTCellsAgNPs_48h	-0.0800075	0.869296	0.931183	0.5	0.333333
sp|O15514|RPB4_HUMAN	GreenAgNPs_48h_to_WTCellsAgNPs_24h	-0.0333893	0.959162	0.97571	0.597222	0.0972222
sp|O15514|RPB4_HUMAN	GreenAgNPs_48h_to_WTCellsAgNPs_48h	0.877469	0.190555	0.999424	0.638889	0.138889
sp|O15514|RPB4_HUMAN	WTCellsAgNPs_24h_to_WTCellsAgNPs_48h	0.910858	0.101449	0.262203	0.513889	0.180556
sp|O15554|KCNN4_HUMAN	ColloidalAgNPs_24h_to_ColloidalAgNPs_48h	0.656976	0.113927	0.829171	0.875	0.0972222
sp|O15554|KCNN4_HUMAN	ColloidalAgNPs_24h_to_GreenAgNPs_24h	Inf	NA	0	0.916667	0.0277778
sp|O15554|KCNN4_HUMAN	ColloidalAgNPs_24h_to_GreenAgNPs_48h	-0.0166953	0.970639	0.999069	0.888889	0.0555556
sp|O15554|KCNN4_HUMAN	ColloidalAgNPs_24h_to_WTCellsAgNPs_24h	-0.58284	0.107019	0.333327	0.722222	0.0555556
sp|O15554|KCNN4_HUMAN	ColloidalAgNPs_24h_to_WTCellsAgNPs_48h	0.342086	0.372811	0.916748	0.861111	0.0833333
sp|O15554|KCNN4_HUMAN	ColloidalAgNPs_48h_to_GreenAgNPs_24h	Inf	NA	0	0.958333	0.0694444
sp|O15554|KCNN4_HUMAN	ColloidalAgNPs_48h_to_GreenAgNPs_48h	-0.673671	0.172547	0.949059	0.930556	0.0972222
sp|O15554|KCNN4_HUMAN	ColloidalAgNPs_48h_to_WTCellsAgNPs_24h	-1.23982	0.00688456	0.0750658	0.763889	0.0972222
sp|O15554|KCNN4_HUMAN	ColloidalAgNPs_48h_to_WTCellsAgNPs_48h	-0.31489	0.409572	0.998368	0.902778	0.125
sp|O15554|KCNN4_HUMAN	GreenAgNPs_24h_to_GreenAgNPs_48h	#NAME?	NA	0	0.972222	0.0277778
sp|O15554|KCNN4_HUMAN	GreenAgNPs_24h_to_WTCellsAgNPs_24h	#NAME?	NA	0	0.805556	0.0277778
sp|O15554|KCNN4_HUMAN	GreenAgNPs_24h_to_WTCellsAgNPs_48h	#NAME?	NA	0	0.944444	0.0555556
sp|O15554|KCNN4_HUMAN	GreenAgNPs_48h_to_WTCellsAgNPs_24h	-0.566145	0.203965	0.364116	0.777778	0.0555556
sp|O15554|KCNN4_HUMAN	GreenAgNPs_48h_to_WTCellsAgNPs_48h	0.358781	0.441181	0.999424	0.916667	0.0833333
sp|O15554|KCNN4_HUMAN	WTCellsAgNPs_24h_to_WTCellsAgNPs_48h	0.924926	0.0238216	0.113709	0.75	0.0833333
sp|O43143|DHX15_HUMAN	ColloidalAgNPs_24h_to_ColloidalAgNPs_48h	-0.00620529	0.939369	0.998573	0.169772	0.15735
sp|O43143|DHX15_HUMAN	ColloidalAgNPs_24h_to_GreenAgNPs_24h	-0.0486838	0.552635	0.921225	0.158385	0.145963
sp|O43143|DHX15_HUMAN	ColloidalAgNPs_24h_to_GreenAgNPs_48h	0.0521844	0.524749	0.930707	0.199793	0.187371
sp|O43143|DHX15_HUMAN	ColloidalAgNPs_24h_to_WTCellsAgNPs_24h	-0.136335	0.10737	0.334089	0.172878	0.160455
sp|O43143|DHX15_HUMAN	ColloidalAgNPs_24h_to_WTCellsAgNPs_48h	0.0273145	0.738145	0.965211	0.183747	0.171325
sp|O43143|DHX15_HUMAN	ColloidalAgNPs_48h_to_GreenAgNPs_24h	-0.0424785	0.603939	0.861088	0.154244	0.141822
sp|O43143|DHX15_HUMAN	ColloidalAgNPs_48h_to_GreenAgNPs_48h	0.0583897	0.477298	0.957316	0.195652	0.18323
sp|O43143|DHX15_HUMAN	ColloidalAgNPs_48h_to_WTCellsAgNPs_24h	-0.13013	0.123154	0.314024	0.168737	0.156315
sp|O43143|DHX15_HUMAN	ColloidalAgNPs_48h_to_WTCellsAgNPs_48h	0.0335198	0.681857	0.998368	0.179607	0.167184
sp|O43143|DHX15_HUMAN	GreenAgNPs_24h_to_GreenAgNPs_48h	0.100868	0.225953	0.465353	0.184265	0.171843
sp|O43143|DHX15_HUMAN	GreenAgNPs_24h_to_WTCellsAgNPs_24h	-0.087651	0.290299	0.546736	0.15735	0.144928
sp|O43143|DHX15_HUMAN	GreenAgNPs_24h_to_WTCellsAgNPs_48h	0.0759983	0.357337	0.594858	0.168219	0.155797
sp|O43143|DHX15_HUMAN	GreenAgNPs_48h_to_WTCellsAgNPs_24h	-0.188519	0.0307968	0.104798	0.198758	0.186335
sp|O43143|DHX15_HUMAN	GreenAgNPs_48h_to_WTCellsAgNPs_48h	-0.0248699	0.760768	0.999424	0.209627	0.197205
sp|O43143|DHX15_HUMAN	WTCellsAgNPs_24h_to_WTCellsAgNPs_48h	0.163649	0.05694	0.184685	0.182712	0.17029
sp|O43148|MCES_HUMAN	ColloidalAgNPs_24h_to_ColloidalAgNPs_48h	-0.0474055	0.835606	0.998573	0.208333	0.208333
sp|O43148|MCES_HUMAN	ColloidalAgNPs_24h_to_GreenAgNPs_24h	0.305579	0.191493	0.785002	0.258333	0.258333
sp|O43148|MCES_HUMAN	ColloidalAgNPs_24h_to_GreenAgNPs_48h	-0.297737	0.202602	0.820179	0.177778	0.177778
sp|O43148|MCES_HUMAN	ColloidalAgNPs_24h_to_WTCellsAgNPs_24h	-0.0567796	0.803758	0.912405	0.225	0.225
sp|O43148|MCES_HUMAN	ColloidalAgNPs_24h_to_WTCellsAgNPs_48h	-0.0222157	0.922492	0.9889	0.211111	0.211111
sp|O43148|MCES_HUMAN	ColloidalAgNPs_48h_to_GreenAgNPs_24h	0.352985	0.134351	0.515591	0.261111	0.261111
sp|O43148|MCES_HUMAN	ColloidalAgNPs_48h_to_GreenAgNPs_48h	-0.250331	0.280844	0.953297	0.180556	0.180556
sp|O43148|MCES_HUMAN	ColloidalAgNPs_48h_to_WTCellsAgNPs_24h	-0.00937417	0.967248	0.98566	0.227778	0.227778
sp|O43148|MCES_HUMAN	ColloidalAgNPs_48h_to_WTCellsAgNPs_48h	0.0251898	0.912158	0.998368	0.213889	0.213889
sp|O43148|MCES_HUMAN	GreenAgNPs_24h_to_GreenAgNPs_48h	-0.603316	0.0153007	0.131304	0.230556	0.230556
sp|O43148|MCES_HUMAN	GreenAgNPs_24h_to_WTCellsAgNPs_24h	-0.362359	0.12493	0.361353	0.277778	0.277778
sp|O43148|MCES_HUMAN	GreenAgNPs_24h_to_WTCellsAgNPs_48h	-0.327795	0.162649	0.399922	0.263889	0.263889
sp|O43148|MCES_HUMAN	GreenAgNPs_48h_to_WTCellsAgNPs_24h	0.240957	0.298676	0.467234	0.197222	0.197222
sp|O43148|MCES_HUMAN	GreenAgNPs_48h_to_WTCellsAgNPs_48h	0.275521	0.236843	0.999424	0.183333	0.183333
sp|O43148|MCES_HUMAN	WTCellsAgNPs_24h_to_WTCellsAgNPs_48h	0.034564	0.879702	0.944292	0.230556	0.230556
sp|O43169|CYB5B_HUMAN	ColloidalAgNPs_24h_to_ColloidalAgNPs_48h	0.241218	0.48778	0.983247	0.17803	0.17803
sp|O43169|CYB5B_HUMAN	ColloidalAgNPs_24h_to_GreenAgNPs_24h	-0.0986498	0.775353	0.971219	0.183712	0.183712
sp|O43169|CYB5B_HUMAN	ColloidalAgNPs_24h_to_GreenAgNPs_48h	0.444227	0.208478	0.823821	0.172348	0.172348
sp|O43169|CYB5B_HUMAN	ColloidalAgNPs_24h_to_WTCellsAgNPs_24h	-0.906319	0.0158949	0.1431	0.109848	0.109848
sp|O43169|CYB5B_HUMAN	ColloidalAgNPs_24h_to_WTCellsAgNPs_48h	0.233006	0.502521	0.950129	0.151515	0.151515
sp|O43169|CYB5B_HUMAN	ColloidalAgNPs_48h_to_GreenAgNPs_24h	-0.339868	0.331466	0.706672	0.1875	0.1875
sp|O43169|CYB5B_HUMAN	ColloidalAgNPs_48h_to_GreenAgNPs_48h	0.203008	0.558483	0.957316	0.176136	0.176136
sp|O43169|CYB5B_HUMAN	ColloidalAgNPs_48h_to_WTCellsAgNPs_24h	-1.14754	0.00341093	0.0551631	0.113636	0.113636
sp|O43169|CYB5B_HUMAN	ColloidalAgNPs_48h_to_WTCellsAgNPs_48h	-0.00821179	0.981026	0.998368	0.155303	0.155303
sp|O43169|CYB5B_HUMAN	GreenAgNPs_24h_to_GreenAgNPs_48h	0.542876	0.128285	0.349359	0.181818	0.181818
sp|O43169|CYB5B_HUMAN	GreenAgNPs_24h_to_WTCellsAgNPs_24h	-0.807669	0.0290535	0.228594	0.119318	0.119318
sp|O43169|CYB5B_HUMAN	GreenAgNPs_24h_to_WTCellsAgNPs_48h	0.331656	0.342978	0.581386	0.160985	0.160985
sp|O43169|CYB5B_HUMAN	GreenAgNPs_48h_to_WTCellsAgNPs_24h	-1.35055	0.000905628	0.0128861	0.107955	0.107955
sp|O43169|CYB5B_HUMAN	GreenAgNPs_48h_to_WTCellsAgNPs_48h	-0.21122	0.542842	0.999424	0.149621	0.149621
sp|O43169|CYB5B_HUMAN	WTCellsAgNPs_24h_to_WTCellsAgNPs_48h	1.13932	0.00359781	0.0438391	0.0871212	0.0871212
sp|O43172|PRP4_HUMAN	ColloidalAgNPs_24h_to_ColloidalAgNPs_48h	0.228395	0.131825	0.845816	0.0818966	0.0818966
sp|O43172|PRP4_HUMAN	ColloidalAgNPs_24h_to_GreenAgNPs_24h	0.273095	0.0753055	0.696047	0.0933908	0.0933908
sp|O43172|PRP4_HUMAN	ColloidalAgNPs_24h_to_GreenAgNPs_48h	0.0442617	0.763163	0.978901	0.106322	0.106322
sp|O43172|PRP4_HUMAN	ColloidalAgNPs_24h_to_WTCellsAgNPs_24h	0.150051	0.313396	0.582229	0.0890805	0.0890805
[truncated: 46,151 more rows]
